# Supplementary material for: Key Roles of CACNA1C/Cav1.2 and CALB1/Calbindin in Prefrontal Neurons Altered in Cognitive Disorders
Source: JAMA Psychiatry. 2024 May 22;81(9):870–81. doi: 10.1001/jamapsychiatry.2024.1112 (PMC11112502; doi:10.1001/jamapsychiatry.2024.1112)
Supplement: Supplement 2. — eTable 1. Transcript levels of excitatory cell groups in human dlPFC (values represent log10 values of those in Figure 1) eTable 2. Transcript levels of excitatory cell groups in macaque dlPFC (values represent log10 values of those in Figure 1) [file jamapsychiatry-e241112-s002.xlsx]

## Sheet: Table of Contents
Datta D, Yang S, Joyce MKP, et al. Key roles of CACNA1C/Cav1.2 and CALB1/calbindin in prefrontal neurons altered in cognitive disorders. JAMA Psychiatry. Published online May 22, 2024. doi:10.1001/jamapsychiatry.2024.1112
	Table of Contents
		eTable 1	Transcript levels of calcium-related KEGG pathways within excitatory cell groups in human dlPFC
		eTable 2	Transcript levels of calcium-related KEGG pathways within excitatory cell groups in macaque dlPFC

## Sheet: eTable 1-  HUMAN
eTable 1 Transcript levels of excitatory cell groups in human dlPFC (values represent log10 values of those in Figure 1)
Gene	BA46.0=CUX2A	BA46.1=CUX2B	BA46.2	BA46.3=CUX2C	BA46.4	BA46.5	BA46.6	BA46.7	BA46.8	BA46.9	BA46.10	BA46.11=PLD5A	BA46.13	Gene_List
RAMP3	0.0511494	0.115105	0.106161	0.0907591	0.104994	0.033459	0.0100504	0.0567069	0.426775	0.302491	0.0492577	0.00506385	0.0562123	GOBP_CALCIUM_ION_TRANSMEMBRANE_TRANSPORT
PKDREJ	0.00263281	0.000472145	0	0.00150395	0.00152007	0	0.0016913	0.00401971	0	0.00385209	0	0.00506385	0	GOBP_CALCIUM_ION_TRANSMEMBRANE_TRANSPORT
TRDN	0.0183844	0.0107316	0.259761	0.0333378	0.0406712	0.0813257	0.043501	0.0311618	0.0282921	0.0441125	0.365699	0.0295336	0.0691978	GOBP_CALCIUM_ION_TRANSMEMBRANE_TRANSPORT
MICU1	1.3266	1.35431	1.40597	1.36849	1.28946	1.34118	1.37806	1.35359	1.34905	1.4067	1.58765	1.30609	1.24592	GOBP_CALCIUM_ION_TRANSMEMBRANE_TRANSPORT
CACNG3	1.39609	1.44876	1.19123	1.23184	1.33948	1.19753	1.06554	1.12057	1.3611	1.39501	1.27753	1.26437	1.43268	GOBP_CALCIUM_ION_TRANSMEMBRANE_TRANSPORT
CACNG2	1.02172	1.05802	0.989222	1.0105	1.0813	1.06253	1.13798	1.06932	1.14096	1.05577	0.86517	1.15675	0.920318	GOBP_CALCIUM_ION_TRANSMEMBRANE_TRANSPORT
CHERP	0.288514	0.309837	0.307796	0.283138	0.295507	0.328924	0.342009	0.34049	0.254438	0.33588	0.303691	0.268615	0.270364	GOBP_CALCIUM_ION_TRANSMEMBRANE_TRANSPORT
GNB5	1.02818	1.07153	1.09467	1.05305	0.969591	1.05908	1.10772	0.940413	0.898224	0.91185	0.988254	1.01826	1.02687	GOBP_CALCIUM_ION_TRANSMEMBRANE_TRANSPORT
AFG3L2	0.714398	0.736047	0.684725	0.652896	0.700238	0.700343	0.727776	0.706839	0.675403	0.711198	0.701741	0.685459	0.758365	GOBP_CALCIUM_ION_TRANSMEMBRANE_TRANSPORT
CORO1A	0.235073	0.252517	0.244647	0.199422	0.228073	0.196468	0.197967	0.171297	0.0839181	0.170584	0.133637	0.274069	0.161097	GOBP_CALCIUM_ION_TRANSMEMBRANE_TRANSPORT
SCN11A	0.0862105	0.0672617	0.0908812	0.0833618	0.063626	0.11691	0.0788193	0.0907754	0.0758104	0.117875	0.0934933	0.0342663	0.105976	GOBP_CALCIUM_ION_TRANSMEMBRANE_TRANSPORT
CHRNA7	0.387229	0.449883	0.149019	0.19847	0.383189	0.153303	0.0600458	0.0740751	0.478305	0.467356	0.758568	0.231391	0.357591	GOBP_CALCIUM_ION_TRANSMEMBRANE_TRANSPORT
SLC25A25	0.466007	0.491575	0.454248	0.437426	0.461928	0.509339	0.492895	0.42561	0.43401	0.431631	0.460495	0.535007	0.451929	GOBP_CALCIUM_ION_TRANSMEMBRANE_TRANSPORT
GRIN3A	0.223478	0.32619	0.992869	0.19174	0.236104	0.139109	0.100864	0.192546	0.183922	0.69744	1.34983	0.20679	0.866668	GOBP_CALCIUM_ION_TRANSMEMBRANE_TRANSPORT
GRIN3B	0.0130073	0.0102704	0.0111838	0.00894654	0.00754769	0.00982563	0.00839142	0.00800256	0.00963694	0.0189276	0.0146528	0	0.029015	GOBP_CALCIUM_ION_TRANSMEMBRANE_TRANSPORT
ADCYAP1R1	0.352428	0.29188	0.449631	0.470778	0.298581	0.547588	0.335796	0.421039	0.542901	0.647281	0.276964	0.152965	0.424588	GOBP_CALCIUM_ION_TRANSMEMBRANE_TRANSPORT
CATSPER1	0.00524976	0.00469851	0.00605779	0.00449631	0.00604861	0	0.00337605	0.00800256	0	0.00767031	0.0288273	0.0150178	0	GOBP_CALCIUM_ION_TRANSMEMBRANE_TRANSPORT
CATSPER2	0.608881	0.641113	0.661987	0.6263	0.628774	0.684196	0.691406	0.666994	0.651072	0.5367	0.697276	0.659476	0.617385	GOBP_CALCIUM_ION_TRANSMEMBRANE_TRANSPORT
TMC1	0.0652629	0.0720902	0.0978935	0.0821166	0.0662485	0.0514814	0.0899814	0.246127	0.0548532	0.0904836	0.0357448	0.0295336	0.0428265	GOBP_CALCIUM_ION_TRANSMEMBRANE_TRANSPORT
TMC2	0.23966	0.225549	0.0808699	0.19174	0.225363	0.0813257	0.0802304	0.110003	0.190256	0.190996	0.190062	0.142086	0.105976	GOBP_CALCIUM_ION_TRANSMEMBRANE_TRANSPORT
CLIC2	0.262214	0.262697	0.312065	0.230636	0.285365	0.289948	0.303328	0.246127	0.293325	0.304415	0.256814	0.254673	0.330416	GOBP_CALCIUM_ION_TRANSMEMBRANE_TRANSPORT
SLC24A4	0.869406	1.01931	0.0901737	0.509276	0.619731	0.255484	0.110167	0.459141	0.0839181	0.205699	0.128124	1.13789	0.105976	GOBP_CALCIUM_ION_TRANSMEMBRANE_TRANSPORT
CCR7	0.00204912	0.00702884	0	0.00300271	0.00152007	0	0.00505428	0.00401971	0.0048452	0	0	0	0	GOBP_CALCIUM_ION_TRANSMEMBRANE_TRANSPORT
JSRP1	0.0459014	0.0520265	0.0431044	0.0443587	0.0378891	0.0380352	0.043501	0.0808325	0.0373275	0.0744849	0.0146528	0.0295336	0.0691978	GOBP_CALCIUM_ION_TRANSMEMBRANE_TRANSPORT
UBR3	1.57238	1.57093	1.55382	1.57796	1.57871	1.56813	1.52746	1.55361	1.57786	1.5492	1.559	1.58673	1.58604	GOBP_CALCIUM_ION_TRANSMEMBRANE_TRANSPORT
CRHR1	0.474749	0.543077	0.355678	0.50175	0.337376	0.202744	0.413635	0.397434	0.177494	0.321357	0.264987	0.325141	0.316164	GOBP_CALCIUM_ION_TRANSMEMBRANE_TRANSPORT
TMEM37	0	0.0014149	0.00173944	0.00150395	0	0.0049406	0.0016913	0.00401971	0	0.00385209	0	0	0	GOBP_CALCIUM_ION_TRANSMEMBRANE_TRANSPORT
TRPM6	0.151121	0.044417	0.165401	0.107545	0.0904028	0.0975018	0.235999	0.0808325	0.0461788	0.0262735	0.075084	0.163579	0.0147497	GOBP_CALCIUM_ION_TRANSMEMBRANE_TRANSPORT
ADRA1A	0.0907579	0.306585	0.414852	0.0821166	0.108566	0.10925	0.0480761	0.113127	0.293325	0.645534	0.644866	0.107711	1.5987	GOBP_CALCIUM_ION_TRANSMEMBRANE_TRANSPORT
ADRA2A	0.0429877	0.0582675	0.210602	0.0191564	0.0350891	0.0813257	0.0526035	0.0158603	0.0417757	0.395822	0.0146528	0.292635	0	GOBP_CALCIUM_ION_TRANSMEMBRANE_TRANSPORT
CYBA	0.0121522	0.00980883	0.01625	0.00746819	0.0149664	0.00982563	0.0016913	0.0158603	0.0143764	0.0152075	0.0288273	0.0150178	0	GOBP_CALCIUM_ION_TRANSMEMBRANE_TRANSPORT
SLC35G1	0.151121	0.0574405	0.156376	0.161657	0.122569	0.135487	0.10885	0.116228	0.118638	0.253561	0.128124	0.145743	0.150618	GOBP_CALCIUM_ION_TRANSMEMBRANE_TRANSPORT
TRPV3	0.18671	0.25881	0.112261	0.123705	0.15572	0.193296	0.177061	0.0972798	0.118638	0.154619	0.0934933	0.119474	0.161097	GOBP_CALCIUM_ION_TRANSMEMBRANE_TRANSPORT
DDIT3	0.294959	0.268082	0.25784	0.248001	0.273361	0.279632	0.373958	0.307957	0.223531	0.21992	0.256814	0.315396	0.418907	GOBP_CALCIUM_ION_TRANSMEMBRANE_TRANSPORT
PKD1L1	0.0256363	0.0435632	0.0454654	0.0291318	0.0251443	0.0645237	0.104875	0.0740751	0.0633578	0.0441125	0.075084	0.0435798	0.0428265	GOBP_CALCIUM_ION_TRANSMEMBRANE_TRANSPORT
DIAPH1	0.917211	0.942934	0.814528	0.884646	0.802567	0.775643	0.870101	0.729253	0.749907	0.8198	0.804159	0.837325	0.854255	GOBP_CALCIUM_ION_TRANSMEMBRANE_TRANSPORT
DMD	2.0566	2.12274	2.21531	2.02513	2.33568	2.01653	1.96427	2.23321	2.28521	2.32015	1.96623	2.05918	2.22351	GOBP_CALCIUM_ION_TRANSMEMBRANE_TRANSPORT
DRD1	0.196711	0.33828	0.328324	0.0590697	0.228973	0.258235	0.040424	0.197699	0.254438	0.274622	0.280885	0.216179	0.350955	GOBP_CALCIUM_ION_TRANSMEMBRANE_TRANSPORT
DRD2	0.0642517	0.119791	0.117611	0.0537777	0.0765829	0.0771857	0.0830388	0.0740751	0.0758104	0.0967217	0.122541	0.0915135	0.181326	GOBP_CALCIUM_ION_TRANSMEMBRANE_TRANSPORT
DRD3	0.0311335	0.0305507	0.0229142	0.0191564	0.028009	0.0288341	0.0263009	0.0602365	0.0879158	0.0406029	0.0492577	0.0150178	0.191097	GOBP_CALCIUM_ION_TRANSMEMBRANE_TRANSPORT
DRD4	0.0629845	0.0897336	0.0654064	0.070746	0.0569996	0.0602196	0.100864	0.113127	0.0548532	0.0544745	0.0813076	0.087368	0.0691978	GOBP_CALCIUM_ION_TRANSMEMBRANE_TRANSPORT
APLNR	0.00292437	0.00329429	0.00173944	0	0.00152007	0.0049406	0.00337605	0	0	0.00385209	0.00738819	0	0	GOBP_CALCIUM_ION_TRANSMEMBRANE_TRANSPORT
EDN1	0.0524516	0.0482384	0.0721011	0.0361194	0.0649392	0.0470454	0.0388773	0.0740751	0.0758104	0.105914	0.116885	0	0.0562123	GOBP_CALCIUM_ION_TRANSMEMBRANE_TRANSPORT
EDNRA	0.0270172	0.0318697	0.0547828	0.128214	0.0502705	0.00982563	0.0182517	0.0422941	0.0505377	0.532179	0.0425538	0.0342663	0.0428265	GOBP_CALCIUM_ION_TRANSMEMBRANE_TRANSPORT
EDNRB	0.123094	0.0831523	0.00948183	0.049766	0.0164351	0.0146563	0.0117031	0.0119492	0.0328333	0.0152075	0.0288273	0.0526978	0.0147497	GOBP_CALCIUM_ION_TRANSMEMBRANE_TRANSPORT
ANO6	0.712354	0.634807	0.810233	0.657893	0.782435	0.691334	0.567304	0.321649	1.02774	1.1721	0.622348	0.519887	0.925692	GOBP_CALCIUM_ION_TRANSMEMBRANE_TRANSPORT
METTL21C	0.0178215	0.00235561	0.0454654	0.15327	0.00454433	0.0194339	0.174801	0.229785	0.0190647	0.0152075	0.00738819	0.0199105	0	GOBP_CALCIUM_ION_TRANSMEMBRANE_TRANSPORT
DHRS7C	0.0239735	0.0166819	0.0212577	0.0319403	0.0222606	0.0194339	0.0214893	0.0672109	0.0048452	0.00385209	0.00738819	0.0100693	0	GOBP_CALCIUM_ION_TRANSMEMBRANE_TRANSPORT
EPO	0.00234107	0.00423094	0.0043356	0.00300271	0.00152007	0	0.0016913	0	0	0	0	0	0	GOBP_CALCIUM_ION_TRANSMEMBRANE_TRANSPORT
F2	0.0135765	0.015316	0.0170886	0.0118882	0.0164351	0.033459	0.00839142	0.0531483	0.0237029	0.0189276	0	0.0342663	0	GOBP_CALCIUM_ION_TRANSMEMBRANE_TRANSPORT
F2R	0.00292437	0.00423094	0.00605779	0.00150395	0.0134928	0.00982563	0.0016913	0.00401971	0.0373275	0.276673	0.0217979	0.0199105	0	GOBP_CALCIUM_ION_TRANSMEMBRANE_TRANSPORT
PTK2B	1.38018	1.40517	1.05546	1.32455	1.35649	0.933763	1.09402	1.18447	1.3004	1.1887	0.53174	1.09587	1.37087	GOBP_CALCIUM_ION_TRANSMEMBRANE_TRANSPORT
TPCN2	0.187092	0.194085	0.186325	0.19077	0.183535	0.153303	0.19904	0.207826	0.205698	0.212868	0.180334	0.187379	0.286173	GOBP_CALCIUM_ION_TRANSMEMBRANE_TRANSPORT
MICU2	1.11188	1.18545	1.09781	1.07528	1.06246	1.14957	1.15182	1.15128	1.15346	1.07799	0.988254	1.14378	1.06077	GOBP_CALCIUM_ION_TRANSMEMBRANE_TRANSPORT
FGF2	0.0571073	0.135978	0.0431044	0.0443587	0.0816593	0.0730059	0.024703	0.0602365	0.147331	0.472601	0.128124	0.621004	0.0818063	GOBP_CALCIUM_ION_TRANSMEMBRANE_TRANSPORT
FKBP1A	0.95821	0.982111	0.746252	0.804846	0.971872	0.906906	0.880043	0.918076	0.747299	0.807319	0.632886	1.07837	0.705557	GOBP_CALCIUM_ION_TRANSMEMBRANE_TRANSPORT
FKBP1B	0.362732	0.284091	0.322971	0.295519	0.402297	0.269065	0.324706	0.285528	0.288337	0.286786	0.288621	0.334673	0.401404	GOBP_CALCIUM_ION_TRANSMEMBRANE_TRANSPORT
RASA3	0.667873	0.881832	0.640393	0.66642	0.624095	0.66205	0.700619	0.665252	0.634436	0.701306	0.444728	0.624645	0.446597	GOBP_CALCIUM_ION_TRANSMEMBRANE_TRANSPORT
P2RX2	0.00900218	0.0358026	0.00087059	0.00150395	0.0208115	0	0	0	0	0	0	0.0100693	0	GOBP_CALCIUM_ION_TRANSMEMBRANE_TRANSPORT
PLCH1	0.327482	0.0969731	0.880226	1.52559	0.250025	0.530352	0.973712	2.04813	0.402395	0.22686	0.405547	0.219264	1.19826	GOBP_CALCIUM_ION_TRANSMEMBRANE_TRANSPORT
FLNA	0.358511	0.422907	0.376312	0.326434	0.372988	0.417172	0.351164	0.479693	0.331292	0.375118	0.325359	0.359854	0.430196	GOBP_CALCIUM_ION_TRANSMEMBRANE_TRANSPORT
PLCB1	2.4556	2.37672	2.32427	2.44095	2.23489	2.27924	2.26351	2.0538	2.38102	2.36264	2.3636	2.17689	2.39355	GOBP_CALCIUM_ION_TRANSMEMBRANE_TRANSPORT
FMR1	0.70443	0.736654	0.800686	0.735344	0.728168	0.795982	0.801142	0.79029	0.731315	0.696663	0.714868	0.748899	0.671766	GOBP_CALCIUM_ION_TRANSMEMBRANE_TRANSPORT
NCS1	0.892597	0.903012	0.883771	0.851376	0.842645	0.837635	0.939448	0.89039	0.773519	0.842069	0.677378	0.73506	0.807785	GOBP_CALCIUM_ION_TRANSMEMBRANE_TRANSPORT
PANX1	0.186901	0.158524	0.139011	0.156434	0.218051	0.196468	0.162154	0.200253	0.0918772	0.114916	0.116885	0.180711	0.105976	GOBP_CALCIUM_ION_TRANSMEMBRANE_TRANSPORT
STAC3	0.175691	0.181516	0.132637	0.162694	0.140564	0.153303	0.167949	0.205317	0.143846	0.111936	0.180334	0.193946	0.13988	GOBP_CALCIUM_ION_TRANSMEMBRANE_TRANSPORT
ABL1	0.879901	0.908236	0.891336	0.859155	0.870602	0.900705	0.88998	0.821232	0.937645	0.968641	0.823602	0.78462	0.841478	GOBP_CALCIUM_ION_TRANSMEMBRANE_TRANSPORT
FYN	1.22944	1.28927	1.22624	1.1823	1.20563	1.20161	1.18037	1.14031	1.12372	1.10888	1.22757	1.19772	1.19059	GOBP_CALCIUM_ION_TRANSMEMBRANE_TRANSPORT
G6PD	0.18671	0.1339	0.235116	0.18392	0.180531	0.202744	0.21996	0.239199	0.177494	0.178351	0.160197	0.163579	0.181326	GOBP_CALCIUM_ION_TRANSMEMBRANE_TRANSPORT
CALHM1	0.0485333	0.0184965	0.0844719	0.0681783	0.0378891	0.0470454	0.0995183	0.0874863	0.0373275	0.0578742	0.105347	0.038948	0.0428265	GOBP_CALCIUM_ION_TRANSMEMBRANE_TRANSPORT
MCOLN2	0.0397867	0.0435632	0.0137243	0.158531	0.0222606	0.0380352	0.0541022	0.0158603	0.0633578	0.00385209	0	0.038948	0.094059	GOBP_CALCIUM_ION_TRANSMEMBRANE_TRANSPORT
SLC24A2	1.64132	1.46865	1.97968	1.63729	1.9093	2.00089	1.89165	1.53445	2.02951	2.03635	2.12517	1.86471	1.29499	GOBP_CALCIUM_ION_TRANSMEMBRANE_TRANSPORT
NALCN	1.53867	1.58298	1.5464	1.52613	1.5445	1.52018	1.49812	1.50857	1.62654	1.54767	1.52788	1.51488	1.5903	GOBP_CALCIUM_ION_TRANSMEMBRANE_TRANSPORT
IBTK	1.09302	1.15954	1.06133	1.06554	1.11024	1.15308	1.15551	1.02055	1.10729	1.0262	1.09014	1.19415	1.08733	GOBP_CALCIUM_ION_TRANSMEMBRANE_TRANSPORT
TRPC4AP	0.870672	0.870524	0.888979	0.860611	0.859382	0.867626	0.871471	0.894013	0.833237	0.860594	0.88309	0.887631	0.862569	GOBP_CALCIUM_ION_TRANSMEMBRANE_TRANSPORT
GAS6	0.579609	0.494913	0.608106	0.578531	0.523114	0.55871	0.609685	0.506923	0.689573	0.571268	0.745378	0.515247	0.693571	GOBP_CALCIUM_ION_TRANSMEMBRANE_TRANSPORT
ATP2C1	1.29229	1.26854	1.39079	1.37774	1.32177	1.46286	1.22205	1.37862	1.43558	1.37931	1.32516	1.2422	1.1818	GOBP_CALCIUM_ION_TRANSMEMBRANE_TRANSPORT
PKD2L2	0.395333	0.392234	0.386093	0.400101	0.355211	0.441213	0.371803	0.449208	0.364104	0.415584	0.455303	0.416101	0.424588	GOBP_CALCIUM_ION_TRANSMEMBRANE_TRANSPORT
GHITM	0.738736	0.622702	0.799857	0.695922	0.664493	0.772298	0.81563	0.801914	0.555285	0.651617	0.625889	0.549618	0.734149	GOBP_CALCIUM_ION_TRANSMEMBRANE_TRANSPORT
TSPAN13	0.984898	0.97361	0.885476	0.954383	0.959178	1.03224	1.11856	0.985264	0.872862	0.893948	0.885036	1.15247	0.837133	GOBP_CALCIUM_ION_TRANSMEMBRANE_TRANSPORT
CACNG5	0.0164111	0.012112	0.375578	0.026305	0.0350891	0.0241594	0.0100504	0.0158603	0.0237029	0.0226161	0.0813076	0.0247487	0.0147497	GOBP_CALCIUM_ION_TRANSMEMBRANE_TRANSPORT
CACNG4	0.0957292	0.175566	0.0623975	0.0758364	0.0879226	0.0558725	0.0450314	0.143185	0.0918772	0.462048	0.06877	0.156532	0.0562123	GOBP_CALCIUM_ION_TRANSMEMBRANE_TRANSPORT
BIN1	0.823459	0.789753	0.850774	0.880103	0.792372	0.792791	0.864813	0.883052	0.718464	0.778656	0.967075	0.835096	0.828313	GOBP_CALCIUM_ION_TRANSMEMBRANE_TRANSPORT
GP1BA	0.0203488	0.0292278	0.0229142	0.0133516	0.026579	0.0288341	0.043501	0.0349044	0.0190647	0.0152075	0.0288273	0.0342663	0	GOBP_CALCIUM_ION_TRANSMEMBRANE_TRANSPORT
GP5	0.000293324	0.000943778	0.00087059	0	0.00152007	0	0	0	0	0.00385209	0	0	0	GOBP_CALCIUM_ION_TRANSMEMBRANE_TRANSPORT
GPM6A	1.9888	2.0706	2.04295	1.99756	2.17864	2.11482	1.96752	2.03726	2.12327	2.18019	2.17264	2.14799	1.9662	GOBP_CALCIUM_ION_TRANSMEMBRANE_TRANSPORT
XCR1	0.000879379	0.000943778	0	0	0	0	0	0.00401971	0	0	0	0	0	GOBP_CALCIUM_ION_TRANSMEMBRANE_TRANSPORT
SLC24A5	0.422896	0.459008	0.431623	0.417151	0.388823	0.462282	0.517771	0.510677	0.435799	0.435906	0.428367	0.505814	0.330416	GOBP_CALCIUM_ION_TRANSMEMBRANE_TRANSPORT
GPER1	0.0876517	0.0804131	0.0683946	0.0668887	0.0714464	0.089489	0.0644508	0.0940398	0.0958027	0.0370646	0.0623628	0.163579	0.0562123	GOBP_CALCIUM_ION_TRANSMEMBRANE_TRANSPORT
GPR35	0.0480082	0.0590929	0.0524721	0.0402586	0.0543205	0.0380352	0.0600458	0.0774669	0.0633578	0.0441125	0.0934933	0.0660256	0.0562123	GOBP_CALCIUM_ION_TRANSMEMBRANE_TRANSPORT
MICU3	1.35465	1.37415	1.35436	1.33672	1.36089	1.33731	1.37699	1.34309	1.36825	1.36552	1.28456	1.377	1.37972	GOBP_CALCIUM_ION_TRANSMEMBRANE_TRANSPORT
ANK2	2.22072	2.15486	2.27895	2.26674	2.18327	2.25443	2.21294	2.27035	2.24294	2.2451	2.19693	2.24434	2.25297	GOBP_CALCIUM_ION_TRANSMEMBRANE_TRANSPORT
REM1	0.000586451	0.00188551	0.00087059	0.00300271	0.00152007	0.0049406	0.0016913	0.00401971	0	0	0	0	0	GOBP_CALCIUM_ION_TRANSMEMBRANE_TRANSPORT
GRIN1	1.35735	1.41923	1.36992	1.30312	1.32409	1.34344	1.36721	1.2111	1.31433	1.33638	1.27556	1.3	1.28265	GOBP_CALCIUM_ION_TRANSMEMBRANE_TRANSPORT
GRIN2A	1.99296	1.9718	1.97407	2.09367	1.99769	1.84878	1.98363	1.94777	1.94211	1.95892	2.08019	1.83028	2.03031	GOBP_CALCIUM_ION_TRANSMEMBRANE_TRANSPORT
GRIN2B	1.87589	1.9439	1.74842	1.83643	1.83666	1.67309	1.61091	1.78084	1.7653	1.92785	1.836	1.77272	1.78117	GOBP_CALCIUM_ION_TRANSMEMBRANE_TRANSPORT
GRIN2C	0.0316794	0.0461196	0.0302913	0.0234597	0.0556621	0.0288341	0.0357672	0.0197365	0.0505377	0.0904836	0.0558597	0.103718	0.094059	GOBP_CALCIUM_ION_TRANSMEMBRANE_TRANSPORT
GRIN2D	0.116413	0.0935589	0.141535	0.10989	0.142762	0.202744	0.166796	0.119307	0.154217	0.0744849	0.485565	0.216179	0.105976	GOBP_CALCIUM_ION_TRANSMEMBRANE_TRANSPORT
GRM6	0.0322246	0.0375392	0.0478135	0.0375035	0.026579	0.0380352	0.0555958	0.0349044	0.0505377	0.0262735	0.0357448	0.038948	0.029015	GOBP_CALCIUM_ION_TRANSMEMBRANE_TRANSPORT
GSTM2	0.033313	0.0916505	0.0415233	0.0191564	0.0294342	0.0771857	0.0465564	0.0311618	0.15762	0.0475941	0.222493	0.0481627	0.105976	GOBP_CALCIUM_ION_TRANSMEMBRANE_TRANSPORT
TRPM5	0.000879379	0.000943778	0.00347194	0.00150395	0.00604861	0	0.0016913	0	0	0.00385209	0.0146528	0.00506385	0	GOBP_CALCIUM_ION_TRANSMEMBRANE_TRANSPORT
SEC61A1	0.394979	0.378621	0.418857	0.386705	0.394999	0.428433	0.413635	0.411751	0.423112	0.438733	0.447396	0.43708	0.515877	GOBP_CALCIUM_ION_TRANSMEMBRANE_TRANSPORT
UBQLN1	0.981175	0.966627	1.02174	0.963327	0.971872	0.987071	1.02366	1.03866	0.991033	0.979728	1.03605	0.970833	0.920318	GOBP_CALCIUM_ION_TRANSMEMBRANE_TRANSPORT
ANXA2	0.00640781	0.00656378	0.00777318	0.00150395	0.00604861	0.0194339	0.0117031	0.00401971	0	0.0152075	0.00738819	0.00506385	0	GOBP_CALCIUM_ION_TRANSMEMBRANE_TRANSPORT
HTT	1.16051	1.24114	1.13887	1.16089	1.14387	1.14675	1.15858	1.11129	1.14795	1.17676	1.13443	1.14158	1.16775	GOBP_CALCIUM_ION_TRANSMEMBRANE_TRANSPORT
ANXA6	0.868056	0.71798	0.920863	0.820385	0.872036	0.835463	0.813813	0.697215	0.838922	0.835903	0.786249	0.769298	0.931	GOBP_CALCIUM_ION_TRANSMEMBRANE_TRANSPORT
HPCA	0.655337	0.757045	1.00742	0.80579	0.678125	0.96232	0.969005	1.0944	0.390664	0.694323	0.631147	0.522954	0.286173	GOBP_CALCIUM_ION_TRANSMEMBRANE_TRANSPORT
HRC	0.00495977	0.00235561	0.00605779	0.00300271	0.0120141	0	0.00337605	0.00401971	0.0048452	0.00385209	0.0217979	0.0150178	0	GOBP_CALCIUM_ION_TRANSMEMBRANE_TRANSPORT
HTR2A	1.09749	0.902953	1.2629	1.21902	0.865651	0.763822	1.10066	1.1686	0.489498	0.860594	1.0822	0.569281	0.161097	GOBP_CALCIUM_ION_TRANSMEMBRANE_TRANSPORT
HTR2B	0.1995	0.208351	0.17715	0.188824	0.188496	0.232831	0.185987	0.16027	0.246225	0.173188	0.185225	0.203614	0.181326	GOBP_CALCIUM_ION_TRANSMEMBRANE_TRANSPORT
HTR2C	0.0138608	0.0243422	0.111587	0.02203	0.0516247	0.0470454	0.0294793	0.0531483	0.0958027	0.0578742	2.32004	0.237329	0.0691978	GOBP_CALCIUM_ION_TRANSMEMBRANE_TRANSPORT
PKD1L3	0.136585	0.13494	0.124208	0.118002	0.140564	0.153303	0.147925	0.148955	0.111159	0.117875	0.13908	0.152965	0.117574	GOBP_CALCIUM_ION_TRANSMEMBRANE_TRANSPORT
STAC2	0.557259	0.27666	0.586297	0.484323	0.533044	0.610411	0.585724	0.793551	0.531588	0.375118	0.598598	0.590715	0.79112	GOBP_CALCIUM_ION_TRANSMEMBRANE_TRANSPORT
CATSPER3	0.00350688	0.0014149	0.00519755	0.00300271	0	0	0.00337605	0.00401971	0.0048452	0.00385209	0.0146528	0	0	GOBP_CALCIUM_ION_TRANSMEMBRANE_TRANSPORT
IL13	0.00234107	0.00516558	0.00605779	0.00150395	0.00454433	0.0146563	0.0016913	0.00401971	0.0048452	0.00385209	0	0	0	GOBP_CALCIUM_ION_TRANSMEMBRANE_TRANSPORT
ITGAV	0.626222	0.807257	0.406046	0.66901	0.560286	0.63757	0.554259	0.741873	0.78165	0.590563	0.565442	0.690682	0.68436	GOBP_CALCIUM_ION_TRANSMEMBRANE_TRANSPORT
ITPR1	1.5244	1.72631	1.43168	1.37932	1.52303	1.56204	1.53216	1.48038	1.59799	1.4336	1.21911	1.62773	1.5375	GOBP_CALCIUM_ION_TRANSMEMBRANE_TRANSPORT
ITPR2	1.28384	1.37751	0.723138	0.870872	0.943509	0.903817	0.941004	0.520533	1.274	1.84583	1.3177	0.783782	0.699605	GOBP_CALCIUM_ION_TRANSMEMBRANE_TRANSPORT
ITPR3	0.0490578	0.0590929	0.0478135	0.0564318	0.0529747	0.0558725	0.0480761	0.0774669	0.0461788	0.0544745	0.105347	0.0789565	0.029015	GOBP_CALCIUM_ION_TRANSMEMBRANE_TRANSPORT
KCNJ8	0.00986354	0.00235561	0.198633	0.00598479	0.200177	0.211991	0.0954567	0.0273867	0.226434	0.0441125	0.231331	0.0100693	0.0818063	GOBP_CALCIUM_ION_TRANSMEMBRANE_TRANSPORT
CATSPER4	0.00408862	0.00609821	0.00605779	0.00598479	0.00454433	0.00982563	0.0133495	0	0.0048452	0.00767031	0	0.0100693	0	GOBP_CALCIUM_ION_TRANSMEMBRANE_TRANSPORT
NPSR1	0.0405892	0.0287859	0.110237	0.049766	0.0475494	0.0288341	0.0570842	0.0311618	0.0548532	0.0998074	1.2173	0.038948	0.029015	GOBP_CALCIUM_ION_TRANSMEMBRANE_TRANSPORT
LCK	0.0149961	0.014403	0.0128791	0.0118882	0.0120141	0.0146563	0.0133495	0.0311618	0.0190647	0.00767031	0.00738819	0.0150178	0.0428265	GOBP_CALCIUM_ION_TRANSMEMBRANE_TRANSPORT
LETM1	0.512135	0.531701	0.453942	0.45942	0.502546	0.496859	0.448786	0.519313	0.478305	0.492968	0.478195	0.504222	0.467544	GOBP_CALCIUM_ION_TRANSMEMBRANE_TRANSPORT
LHCGR	0.0624766	0.0520265	0.01625	0.15327	0.0406712	0.0470454	0.243802	0.116228	0.0237029	0.0226161	0.256814	0.087368	0.0562123	GOBP_CALCIUM_ION_TRANSMEMBRANE_TRANSPORT
LYN	0.0553027	0.0760734	0.0478135	0.0470707	0.0829192	0.0730059	0.0570842	0.0495603	0.0798832	0.0904836	0.0558597	0.0616283	0.161097	GOBP_CALCIUM_ION_TRANSMEMBRANE_TRANSPORT
MIR133A1	0.0379085	0.0256801	0.0407306	0.0177125	0.0237048	0.0558725	0.0495905	0.0273867	0.0328333	0.0334973	0.0623628	0.0996876	0.0428265	GOBP_CALCIUM_ION_TRANSMEMBRANE_TRANSPORT
ASIC1	0.298072	0.288976	0.327094	0.335573	0.273361	0.307432	0.308356	0.421039	0.303132	0.29471	0.368897	0.295224	0.293867	GOBP_CALCIUM_ION_TRANSMEMBRANE_TRANSPORT
CXCL9	0.000293324	0.000943778	0.00087059	0	0	0	0	0	0.0048452	0	0	0	0	GOBP_CALCIUM_ION_TRANSMEMBRANE_TRANSPORT
TRPM1	0.0501049	0.0456945	0.0454654	0.0416296	0.0336822	0.0380352	0.0465564	0.0531483	0.0237029	0.0226161	0.0357448	0.057186	0.0691978	GOBP_CALCIUM_ION_TRANSMEMBRANE_TRANSPORT
ATP1A2	0.229574	0.324404	0.124862	0.124837	0.253436	0.247127	0.187089	0.143185	0.240662	0.205699	0.144456	0.391997	0.161097	GOBP_CALCIUM_ION_TRANSMEMBRANE_TRANSPORT
ATP1B1	1.48105	1.42681	1.45544	1.35976	1.3997	1.42832	1.45646	1.39241	1.31739	1.37296	1.56957	1.2117	1.60246	GOBP_CALCIUM_ION_TRANSMEMBRANE_TRANSPORT
NOS1	0.194092	0.231411	0.162414	0.154328	0.189482	0.20893	0.197967	0.176707	0.202653	0.205699	0.185225	0.170513	0.181326	GOBP_CALCIUM_ION_TRANSMEMBRANE_TRANSPORT
ATP2A1	0.119543	0.12265	0.104794	0.106367	0.106188	0.131835	0.0913567	0.157468	0.0958027	0.102871	0.175386	0.138398	0.161097	GOBP_CALCIUM_ION_TRANSMEMBRANE_TRANSPORT
NPPA	0.0343987	0.0561971	0.0229142	0.026305	0.0420556	0.0380352	0.0198735	0.038615	0.0282921	0.0441125	0.0217979	0.0660256	0.029015	GOBP_CALCIUM_ION_TRANSMEMBRANE_TRANSPORT
ATP2A2	1.27729	1.32684	1.28764	1.21883	1.2399	1.25558	1.24741	1.30117	1.25977	1.2803	1.30312	1.26104	1.23992	GOBP_CALCIUM_ION_TRANSMEMBRANE_TRANSPORT
ATP2A3	0.0197885	0.0270139	0.0294778	0.0191564	0.0308549	0.0470454	0.027893	0.0422941	0.00963694	0.0904836	0.0558597	0.0150178	0.0562123	GOBP_CALCIUM_ION_TRANSMEMBRANE_TRANSPORT
ATP2B1	1.89554	2.00879	1.73584	1.76897	1.97884	1.87988	1.85103	1.65564	2.05783	1.98755	1.70121	1.93346	1.8686	GOBP_CALCIUM_ION_TRANSMEMBRANE_TRANSPORT
ATP2B2	1.67377	1.61216	1.66934	1.63781	1.59391	1.68454	1.73903	1.52935	1.65753	1.61685	1.56085	1.70874	1.6258	GOBP_CALCIUM_ION_TRANSMEMBRANE_TRANSPORT
ATP2B3	0.594193	0.585326	0.57462	0.489722	0.585919	0.584037	0.604661	0.461938	0.586681	0.602321	0.563411	0.516799	0.702591	GOBP_CALCIUM_ION_TRANSMEMBRANE_TRANSPORT
NTSR1	0.0657675	0.0473921	0.0866189	0.0968287	0.0791285	0.124436	0.0480761	0.14608	0.129621	0.138046	0.0288273	0.180711	0.171329	GOBP_CALCIUM_ION_TRANSMEMBRANE_TRANSPORT
ATP2B4	1.03429	1.16532	1.15994	1.0077	1.14289	1.13343	0.699944	0.931993	1.23525	1.20105	1.16197	1.02118	1.11352	GOBP_CALCIUM_ION_TRANSMEMBRANE_TRANSPORT
OPRM1	1.08811	0.784198	1.29873	1.25664	1.11611	1.3148	1.0235	1.0895	1.29648	1.17053	0.847538	0.40622	0.645426	GOBP_CALCIUM_ION_TRANSMEMBRANE_TRANSPORT
P2RX1	0.0115811	0.0111922	0.00948183	0.0133516	0.00754769	0.00982563	0.0016913	0.0119492	0.0048452	0.0299004	0.00738819	0.00506385	0	GOBP_CALCIUM_ION_TRANSMEMBRANE_TRANSPORT
P2RX3	0.00466958	0.00423094	0.00605779	0.00449631	0.00604861	0.0049406	0	0.00401971	0.00963694	0	0.00738819	0	0	GOBP_CALCIUM_ION_TRANSMEMBRANE_TRANSPORT
P2RX4	0.293618	0.375647	0.333206	0.275216	0.331028	0.371077	0.358648	0.374181	0.298256	0.28878	0.199578	0.362073	0.301427	GOBP_CALCIUM_ION_TRANSMEMBRANE_TRANSPORT
P2RX5	0.213722	0.22386	0.14716	0.166818	0.192425	0.135487	0.136938	0.171297	0.133221	0.205699	0.185225	0.248968	0.200653	GOBP_CALCIUM_ION_TRANSMEMBRANE_TRANSPORT
P2RX7	0.822401	1.08124	0.636989	0.620564	0.982939	0.73917	0.696549	0.802551	0.773519	0.705137	0.492812	1.05343	0.624567	GOBP_CALCIUM_ION_TRANSMEMBRANE_TRANSPORT
P2RY6	0.00900218	0.015316	0.0229142	0.00150395	0.26018	0.218048	0.0230991	0.0158603	0.0548532	0.00385209	0.0146528	0.138398	0	GOBP_CALCIUM_ION_TRANSMEMBRANE_TRANSPORT
PLCE1	0.172744	0.189223	0.182907	0.176959	0.197286	0.167047	0.205422	0.174011	0.232181	0.430196	0.26092	0.231391	0.210004	GOBP_CALCIUM_ION_TRANSMEMBRANE_TRANSPORT
TRPV2	0.176668	0.117634	0.14716	0.145796	0.204952	0.20893	0.128197	0.16027	0.17097	0.114916	0.149767	0.248968	0.181326	GOBP_CALCIUM_ION_TRANSMEMBRANE_TRANSPORT
PDE4B	1.56495	1.37038	1.85951	1.42137	1.40507	1.33731	0.808315	0.904705	1.93231	1.94557	1.61796	0.93152	1.43873	GOBP_CALCIUM_ION_TRANSMEMBRANE_TRANSPORT
PDE4D	2.5541	2.5231	2.54649	2.38586	2.61189	2.67661	2.45295	2.39652	2.61207	2.5254	2.36063	2.33062	2.46612	GOBP_CALCIUM_ION_TRANSMEMBRANE_TRANSPORT
CABP2	0.000293324	0.000943778	0	0	0.00152007	0	0	0	0	0	0	0.00506385	0	GOBP_CALCIUM_ION_TRANSMEMBRANE_TRANSPORT
PDPK1	0.655078	0.688031	0.675809	0.604385	0.659852	0.701332	0.749429	0.674749	0.64889	0.624005	0.653225	0.622221	0.628114	GOBP_CALCIUM_ION_TRANSMEMBRANE_TRANSPORT
PIK3CG	0.0429877	0.048661	0.0154097	0.0758364	0.148208	0.0146563	0.00839142	0.0197365	0.0758104	0.0578742	0.00738819	0.180711	0	GOBP_CALCIUM_ION_TRANSMEMBRANE_TRANSPORT
PKD1	1.12822	1.11864	1.19134	1.15238	1.16249	1.1305	1.15858	1.12755	1.20259	1.10797	1.19458	1.17004	1.1954	GOBP_CALCIUM_ION_TRANSMEMBRANE_TRANSPORT
PKD2	1.18866	1.15957	1.13925	1.16851	1.18064	1.17521	1.19283	1.15525	1.25302	1.14359	1.24317	1.21544	1.22677	GOBP_CALCIUM_ION_TRANSMEMBRANE_TRANSPORT
PLA2G1B	0.00263281	0.00609821	0.00519755	0.00150395	0.00152007	0.00982563	0.0016913	0	0	0.00385209	0	0.00506385	0	GOBP_CALCIUM_ION_TRANSMEMBRANE_TRANSPORT
PLCB2	0.187092	0.156223	0.0823143	0.156434	0.190465	0.139109	0.0788193	0.222588	0.164346	0.253561	0.248485	0.187379	0.191097	GOBP_CALCIUM_ION_TRANSMEMBRANE_TRANSPORT
PLCB3	0.0360221	0.0392689	0.0407306	0.0388832	0.0251443	0.0380352	0.0495905	0.0459424	0.0282921	0.0152075	0.06877	0.0247487	0.029015	GOBP_CALCIUM_ION_TRANSMEMBRANE_TRANSPORT
PLCB4	1.05606	1.16584	0.671374	0.775545	0.976718	0.968775	0.862958	0.77969	1.53569	1.39997	0.682051	0.930326	0.964821	GOBP_CALCIUM_ION_TRANSMEMBRANE_TRANSPORT
PLCD1	0.0845231	0.073289	0.0808699	0.0681783	0.0727362	0.0813257	0.0872177	0.125401	0.0918772	0.108935	0.0874432	0.0616283	0.117574	GOBP_CALCIUM_ION_TRANSMEMBRANE_TRANSPORT
PLCG1	0.452659	0.48078	0.430977	0.47433	0.433696	0.451875	0.518798	0.521749	0.432212	0.467356	0.50229	0.46763	0.467544	GOBP_CALCIUM_ION_TRANSMEMBRANE_TRANSPORT
PLCG2	0.0453731	0.0379723	0.0351406	0.0416296	0.0461825	0.0194339	0.0357672	0.0422941	0.0373275	0.0544745	0.06877	0.0616283	0.0562123	GOBP_CALCIUM_ION_TRANSMEMBRANE_TRANSPORT
TPCN1	0.636372	0.62562	0.610036	0.638938	0.587496	0.666356	0.640223	0.808868	0.660756	0.603287	0.573475	0.656116	0.708502	GOBP_CALCIUM_ION_TRANSMEMBRANE_TRANSPORT
PLN	0.0907579	0.0700848	0.0728387	0.0858416	0.0803958	0.0854265	0.0954567	0.103688	0.150787	0.111936	0.0994604	0.0996876	0.117574	GOBP_CALCIUM_ION_TRANSMEMBRANE_TRANSPORT
PLP1	0.198015	0.316954	0.242658	0.167843	0.313631	0.340419	0.289629	0.325483	0.559336	0.46071	0.39367	0.635391	0.364127	GOBP_CALCIUM_ION_TRANSMEMBRANE_TRANSPORT
PML	0.190322	0.187693	0.209527	0.212548	0.153587	0.260968	0.208579	0.212803	0.240662	0.321357	0.26092	0.337023	0.13988	GOBP_CALCIUM_ION_TRANSMEMBRANE_TRANSPORT
TMCO1	0.635082	0.670029	0.684905	0.614018	0.646314	0.673791	0.702304	0.693959	0.654324	0.662694	0.63806	0.64241	0.591271	GOBP_CALCIUM_ION_TRANSMEMBRANE_TRANSPORT
TRPM4	0.189943	0.0461196	0.26024	0.189798	0.237869	0.279632	0.0927277	0.140271	0.147331	0.222246	0.160197	0.49941	0.357591	GOBP_CALCIUM_ION_TRANSMEMBRANE_TRANSPORT
TRPM7	1.16603	1.11103	1.14026	1.21738	1.1197	1.2075	1.19554	1.18155	1.1483	1.119	1.33664	1.169	1.10418	GOBP_CALCIUM_ION_TRANSMEMBRANE_TRANSPORT
LIME1	0.00146465	0.0028252	0.00173944	0	0.00152007	0	0	0.00800256	0	0.00385209	0	0	0	GOBP_CALCIUM_ION_TRANSMEMBRANE_TRANSPORT
TMEM38B	0.389389	0.451556	0.256876	0.343159	0.368448	0.252716	0.291365	0.317781	0.424948	0.683232	0.452683	0.588093	0.424588	GOBP_CALCIUM_ION_TRANSMEMBRANE_TRANSPORT
MCOLN3	0.0203488	0.0672617	0.00519755	0.145796	0.0120141	0	0.0117031	0.00401971	0.0237029	0.0114553	0	0.0150178	0	GOBP_CALCIUM_ION_TRANSMEMBRANE_TRANSPORT
PPP3CA	2.08437	2.18646	2.15801	2.05512	2.20649	2.11562	2.17101	1.95531	2.07329	1.99313	1.65889	1.897	1.75137	GOBP_CALCIUM_ION_TRANSMEMBRANE_TRANSPORT
PPP3CB	1.26204	1.25643	1.27236	1.22363	1.28005	1.23583	1.24712	1.21897	1.25438	1.30858	1.24993	1.28915	1.27793	GOBP_CALCIUM_ION_TRANSMEMBRANE_TRANSPORT
PPP3CC	0.971038	0.915929	0.993312	1.03703	0.932266	0.919646	1.02638	0.987348	0.994501	0.948205	0.911406	1.01187	0.999214	GOBP_CALCIUM_ION_TRANSMEMBRANE_TRANSPORT
PPP3R1	0.853214	0.841847	0.886835	0.767128	0.85045	0.870983	0.957946	0.811992	0.701361	0.839837	0.707624	0.73506	0.734149	GOBP_CALCIUM_ION_TRANSMEMBRANE_TRANSPORT
PPP3R2	0.00175698	0.00516558	0.0501491	0.00449631	0.00454433	0.0049406	0.0016913	0.00401971	0	0.0226161	0.111154	0	0.0428265	GOBP_CALCIUM_ION_TRANSMEMBRANE_TRANSPORT
TRPV6	0.0335847	0.0198525	0.0454654	0.0484204	0.0556621	0.0730059	0.0326346	0.0422941	0.0417757	0.0226161	0.0425538	0.0247487	0.0428265	GOBP_CALCIUM_ION_TRANSMEMBRANE_TRANSPORT
CHRNA9	0.00611859	0.00702884	0.00519755	0.00449631	0.00904161	0.0194339	0.00337605	0.00800256	0	0.00767031	0.00738819	0.0150178	0	GOBP_CALCIUM_ION_TRANSMEMBRANE_TRANSPORT
CHD7	0.157089	0.0999855	0.177729	0.354628	0.137246	0.128151	0.166796	0.14608	0.114915	0.135221	0.144456	0.130927	0.376912	GOBP_CALCIUM_ION_TRANSMEMBRANE_TRANSPORT
PRKACA	0.694879	0.646157	0.728708	0.685481	0.676845	0.672737	0.704318	0.785684	0.627599	0.6702	0.692764	0.621004	0.662075	GOBP_CALCIUM_ION_TRANSMEMBRANE_TRANSPORT
CACNA2D3	2.09645	2.02742	1.92399	2.12861	2.05899	1.93862	1.63308	1.73872	2.09036	2.2663	1.50169	2.07072	2.08121	GOBP_CALCIUM_ION_TRANSMEMBRANE_TRANSPORT
PRKCE	1.69027	1.64532	1.83958	1.68285	1.74325	1.53274	1.53932	1.48898	1.83813	1.94395	1.31301	1.70745	1.82078	GOBP_CALCIUM_ION_TRANSMEMBRANE_TRANSPORT
TMEM165	0.833821	0.840417	0.860134	0.849462	0.841769	0.860834	0.882715	0.829084	0.892021	0.86484	0.902171	0.868064	0.949927	GOBP_CALCIUM_ION_TRANSMEMBRANE_TRANSPORT
PRKD1	1.30916	1.43327	1.24805	0.652896	1.62435	1.55254	0.786708	0.431631	1.46428	1.31836	0.372072	1.39212	1.251	GOBP_CALCIUM_ION_TRANSMEMBRANE_TRANSPORT
PRNP	1.30365	1.33333	1.34925	1.26548	1.25835	1.32854	1.41899	1.31527	1.29918	1.38028	1.18447	1.13826	1.23992	GOBP_CALCIUM_ION_TRANSMEMBRANE_TRANSPORT
TRPV5	0.00842699	0.00656378	0.0120323	0.0162637	0.0178988	0.00982563	0.0100504	0.0119492	0.00963694	0.00385209	0.00738819	0.0199105	0.0428265	GOBP_CALCIUM_ION_TRANSMEMBRANE_TRANSPORT
CABP5	0.00495977	0.00563214	0.00519755	0	0.00604861	0.00982563	0.00337605	0.00401971	0.00963694	0.0152075	0.0146528	0.00506385	0	GOBP_CALCIUM_ION_TRANSMEMBRANE_TRANSPORT
PSEN1	0.798385	0.787061	0.792894	0.791904	0.815799	0.792791	0.779447	0.807612	0.809722	0.807921	0.777632	0.792904	0.807785	GOBP_CALCIUM_ION_TRANSMEMBRANE_TRANSPORT
PSEN2	0.210481	0.189834	0.203023	0.200373	0.214349	0.252716	0.246692	0.202792	0.16767	0.129516	0.213472	0.22537	0.181326	GOBP_CALCIUM_ION_TRANSMEMBRANE_TRANSPORT
JPH1	0.990962	1.09027	0.934957	1.01343	0.981988	0.781434	0.773493	1.17728	1.09883	1.08473	0.954847	1.11816	0.370566	GOBP_CALCIUM_ION_TRANSMEMBRANE_TRANSPORT
CABP4	0.0197885	0.023448	0.0229142	0.0191564	0.00904161	0.00982563	0.0326346	0.0197365	0.00963694	0.0114553	0.0217979	0.0100693	0.0147497	GOBP_CALCIUM_ION_TRANSMEMBRANE_TRANSPORT
CHRNA10	0.0352112	0.0384049	0.0327227	0.0234597	0.0392824	0.0241594	0.037325	0.0311618	0.0417757	0.0406029	0.0425538	0.057186	0.0691978	GOBP_CALCIUM_ION_TRANSMEMBRANE_TRANSPORT
TRPC7	0.0256363	0.0640126	0.00691634	0.0148101	0.128273	0.0687855	0.00672606	0.0273867	0.0190647	0.0262735	0.149767	0.543833	0.0147497	GOBP_CALCIUM_ION_TRANSMEMBRANE_TRANSPORT
JPH2	0.0432534	0.0448433	0.0407306	0.0277207	0.0392824	0.0380352	0.0465564	0.0235784	0.0328333	0.0475941	0.0357448	0.0660256	0.0562123	GOBP_CALCIUM_ION_TRANSMEMBRANE_TRANSPORT
GJC2	0.0453731	0.0553662	0.0555503	0.0361194	0.0662485	0.0514814	0.0526035	0.0602365	0.0591264	0.0370646	0.105347	0.0660256	0.0818063	GOBP_CALCIUM_ION_TRANSMEMBRANE_TRANSPORT
MCOLN1	0.408475	0.38587	0.317133	0.333481	0.443129	0.292489	0.308356	0.311913	0.355593	0.349934	0.276964	0.359854	0.376912	GOBP_CALCIUM_ION_TRANSMEMBRANE_TRANSPORT
JPH3	0.822975	0.828802	0.876652	0.825368	0.844173	0.83328	0.847347	0.840894	0.892021	0.930408	0.902171	0.806634	0.783778	GOBP_CALCIUM_ION_TRANSMEMBRANE_TRANSPORT
SLC24A3	0.170372	0.235276	0.167777	0.244583	0.186519	0.193296	0.0927277	0.47295	0.237853	0.312026	1.40126	0.187379	0.262238	GOBP_CALCIUM_ION_TRANSMEMBRANE_TRANSPORT
STIM2	0.927075	0.953367	0.91666	0.846684	0.965489	0.883507	0.919313	0.801914	0.939329	1.07864	0.906813	0.880313	1.03525	GOBP_CALCIUM_ION_TRANSMEMBRANE_TRANSPORT
CACHD1	0.741991	0.538727	0.551504	0.669333	0.798469	0.897572	0.547587	0.8804	0.451585	0.66521	0.596716	1.3562	0.750442	GOBP_CALCIUM_ION_TRANSMEMBRANE_TRANSPORT
PTPN6	0.0514102	0.0578542	0.0516992	0.0783594	0.0475494	0.0602196	0.0716945	0.0495603	0.0282921	0.0510479	0.0874432	0.0342663	0.0147497	GOBP_CALCIUM_ION_TRANSMEMBRANE_TRANSPORT
BAK1	0.118428	0.104465	0.114944	0.0821166	0.114456	0.113097	0.110167	0.119307	0.0918772	0.135221	0.122541	0.142086	0.210004	GOBP_CALCIUM_ION_TRANSMEMBRANE_TRANSPORT
PTPRC	0.0335847	0.0409917	0.0431044	0.0347308	0.0364913	0.105369	0.0615191	0.0459424	0.0417757	0.0262735	0.0146528	0.138398	0.029015	GOBP_CALCIUM_ION_TRANSMEMBRANE_TRANSPORT
BAX	0.292871	0.289461	0.272975	0.272811	0.272549	0.274381	0.316608	0.289693	0.254438	0.210491	0.296221	0.322726	0.262238	GOBP_CALCIUM_ION_TRANSMEMBRANE_TRANSPORT
CACNG8	1.05778	1.1163	1.06412	0.887388	1.08819	1.10746	1.16777	1.0427	1.08902	1.157	1.01641	0.9874	1.16877	GOBP_CALCIUM_ION_TRANSMEMBRANE_TRANSPORT
CACNG7	0.716545	0.68745	0.773808	0.648857	0.695352	0.75605	0.774918	0.673894	0.711892	0.719396	0.826945	0.673743	0.841478	GOBP_CALCIUM_ION_TRANSMEMBRANE_TRANSPORT
CACNG6	0.0466927	0.0392689	0.0294778	0.0291318	0.0322709	0.0470454	0.027893	0.0119492	0.00963694	0.0334973	0.0288273	0.0150178	0.0147497	GOBP_CALCIUM_ION_TRANSMEMBRANE_TRANSPORT
TRPV4	0.0223043	0.019401	0.0311033	0.00746819	0.0193576	0.00982563	0.0198735	0.0531483	0	0.0226161	0.0357448	0.0100693	0	GOBP_CALCIUM_ION_TRANSMEMBRANE_TRANSPORT
BCL2	1.01531	1.20134	1.14102	1.04728	0.688231	0.925584	1.28477	1.097	0.928551	1.18264	1.40509	0.46763	0.812431	GOBP_CALCIUM_ION_TRANSMEMBRANE_TRANSPORT
BDKRB1	0.00292437	0.0028252	0.00691634	0.0148101	0.00152007	0	0.00337605	0.0158603	0	0.00385209	0.0288273	0	0.029015	GOBP_CALCIUM_ION_TRANSMEMBRANE_TRANSPORT
RYR1	0.376512	0.42593	0.447459	0.403684	0.326743	0.594274	0.525924	0.541922	0.378607	0.368544	0.536099	0.472805	0.370566	GOBP_CALCIUM_ION_TRANSMEMBRANE_TRANSPORT
RYR2	2.17284	2.06289	2.33142	2.11306	2.32945	2.2314	2.21767	2.16245	2.41718	2.31102	2.35316	2.02199	2.2797	GOBP_CALCIUM_ION_TRANSMEMBRANE_TRANSPORT
RYR3	0.89011	0.838297	0.876305	1.13329	0.953284	0.819195	0.735011	1.33176	1.86254	1.63453	0.587183	0.743416	1.53401	GOBP_CALCIUM_ION_TRANSMEMBRANE_TRANSPORT
SCN1A	1.6676	1.6216	1.5676	1.62664	1.5177	1.48925	1.72156	1.2608	1.40867	1.09137	1.57969	1.4787	1.81323	GOBP_CALCIUM_ION_TRANSMEMBRANE_TRANSPORT
SCN2A	1.7087	1.70314	1.72918	1.71939	1.69499	1.76325	1.77686	1.76113	1.73901	1.73739	1.71176	1.69958	1.63668	GOBP_CALCIUM_ION_TRANSMEMBRANE_TRANSPORT
SCN3A	1.402	1.4115	1.45111	1.48232	1.41355	1.51837	1.49466	1.72251	1.45069	1.47114	1.3971	1.42874	1.33285	GOBP_CALCIUM_ION_TRANSMEMBRANE_TRANSPORT
SCN4A	0.00842699	0.00563214	0.0111838	0.00746819	0.0120141	0.0049406	0.0100504	0.0158603	0	0.0114553	0.00738819	0.00506385	0.0147497	GOBP_CALCIUM_ION_TRANSMEMBRANE_TRANSPORT
SCN5A	0.139999	0.0740863	0.211138	0.0968287	0.0294342	0.0514814	0.0585675	0.0349044	0.0190647	0.123734	0.0146528	0.0199105	0.029015	GOBP_CALCIUM_ION_TRANSMEMBRANE_TRANSPORT
SCN7A	0.208489	0.0184965	0.345965	0.444521	0.107379	0.328924	0.396296	0.210322	0.27561	0.264219	0.105347	0.717849	0.286173	GOBP_CALCIUM_ION_TRANSMEMBRANE_TRANSPORT
SCN8A	1.58727	1.51209	1.51148	1.58137	1.54197	1.53594	1.54074	1.46404	1.56809	1.61871	1.60093	1.4588	1.57739	GOBP_CALCIUM_ION_TRANSMEMBRANE_TRANSPORT
SCN9A	0.553338	0.226952	0.874214	0.856018	0.294736	0.377374	0.800606	0.687373	0.465151	0.609987	0.924901	0.402204	0.841478	GOBP_CALCIUM_ION_TRANSMEMBRANE_TRANSPORT
SCN10A	0.0214673	0.0265697	0.0302913	0.0305383	0.00904161	0.0194339	0.0182517	0.0119492	0.00963694	0.0475941	0.0288273	0.0342663	0.0428265	GOBP_CALCIUM_ION_TRANSMEMBRANE_TRANSPORT
CCL3	0.00175698	0.0014149	0.00173944	0.00150395	0	0	0.0016913	0	0	0	0	0.00506385	0	GOBP_CALCIUM_ION_TRANSMEMBRANE_TRANSPORT
CXCL11	0.000293324	0.0028252	0.00087059	0	0.00152007	0	0.0016913	0	0	0	0	0	0	GOBP_CALCIUM_ION_TRANSMEMBRANE_TRANSPORT
XCL1	0.00321572	0	0	0	0	0	0	0.00800256	0.0048452	0.00385209	0	0	0	GOBP_CALCIUM_ION_TRANSMEMBRANE_TRANSPORT
CX3CL1	0.62823	0.668613	0.612595	0.548916	0.662841	0.624793	0.656968	0.633573	0.70618	0.818627	0.654877	0.6161	0.606385	GOBP_CALCIUM_ION_TRANSMEMBRANE_TRANSPORT
MCUR1	0.505498	0.479842	0.581755	0.476347	0.52946	0.644384	0.506304	0.525378	0.400462	0.442939	0.460495	0.471087	0.472627	GOBP_CALCIUM_ION_TRANSMEMBRANE_TRANSPORT
FKBP1C	0.00292437	0.000943778	0.00087059	0.00150395	0.00152007	0	0.00505428	0.00800256	0	0	0	0	0	GOBP_CALCIUM_ION_TRANSMEMBRANE_TRANSPORT
SLC8A2	0.939259	1.04433	0.940889	0.892242	0.975109	0.992666	0.973531	0.928199	0.991033	1.03912	0.895588	0.853323	0.571607	GOBP_CALCIUM_ION_TRANSMEMBRANE_TRANSPORT
SLC8A1	2.04781	2.13774	2.14198	1.85471	1.96506	2.13658	2.19709	1.87516	2.48812	2.40695	2.2189	2.14028	2.3102	GOBP_CALCIUM_ION_TRANSMEMBRANE_TRANSPORT
SLC8A3	0.888482	0.641868	1.12869	1.06242	0.937572	1.12976	1.03349	1.24109	1.07037	1.08537	0.704693	0.892225	1.02687	GOBP_CALCIUM_ION_TRANSMEMBRANE_TRANSPORT
SLC9A1	0.485722	0.423798	0.582895	0.507875	0.456639	0.451875	0.534422	0.474307	0.435799	0.371843	0.611548	0.3463	0.482617	GOBP_CALCIUM_ION_TRANSMEMBRANE_TRANSPORT
SLN	0.00669684	0.0448433	0.00862835	0.0104199	0.0891645	0.0470454	0.00505428	0.103688	0.00963694	0.0226161	0.00738819	0.0199105	0.0147497	GOBP_CALCIUM_ION_TRANSMEMBRANE_TRANSPORT
BNIP1	0.188615	0.18027	0.177729	0.194637	0.168303	0.15678	0.19904	0.174011	0.202653	0.205699	0.194846	0.248968	0.286173	GOBP_CALCIUM_ION_TRANSMEMBRANE_TRANSPORT
SNCA	1.40749	1.38183	1.51787	1.44509	1.55468	1.57887	1.46919	1.58211	1.56783	1.35625	1.54964	1.45488	1.27315	GOBP_CALCIUM_ION_TRANSMEMBRANE_TRANSPORT
SRI	0.725138	0.660947	0.675809	0.758282	0.656171	0.672737	0.7628	0.738937	0.548449	0.600383	0.577436	0.624645	0.624567	GOBP_CALCIUM_ION_TRANSMEMBRANE_TRANSPORT
STAC	0.0368316	0.0924148	0.0639046	0.02203	0.0294342	0.0241594	0.0117031	0.0311618	0.00963694	0.0152075	0.0146528	0.0616283	0.0147497	GOBP_CALCIUM_ION_TRANSMEMBRANE_TRANSPORT
STIM1	0.892822	0.991894	0.842086	0.807905	1.15349	0.909362	0.809368	0.854089	1.14167	0.961513	0.806492	1.01972	0.843633	GOBP_CALCIUM_ION_TRANSMEMBRANE_TRANSPORT
TMBIM6	0.954739	1.01459	1.02323	0.960036	0.941946	1.01961	1.0742	1.0478	0.934257	0.944264	0.914139	0.935083	0.834945	GOBP_CALCIUM_ION_TRANSMEMBRANE_TRANSPORT
THY1	1.27122	1.17262	1.23072	1.0987	1.28316	1.1702	1.13971	1.08154	1.14517	1.26481	1.21368	1.20253	1.29117	GOBP_CALCIUM_ION_TRANSMEMBRANE_TRANSPORT
TRPC1	1.248	1.21932	1.21086	1.25371	1.17813	1.23265	1.23575	1.22934	1.25329	1.43857	1.36294	1.23336	1.21229	GOBP_CALCIUM_ION_TRANSMEMBRANE_TRANSPORT
TRPC3	0.146539	0.0422794	0.397058	0.484816	0.159955	0.274381	0.499383	0.508178	0.599121	0.344717	0.934537	0.637743	0.0428265	GOBP_CALCIUM_ION_TRANSMEMBRANE_TRANSPORT
TRPC4	0.262053	0.65649	0.295615	0.311251	0.619731	0.196468	0.317425	0.110003	0.270413	0.242634	0.721993	1.29744	0.961555	GOBP_CALCIUM_ION_TRANSMEMBRANE_TRANSPORT
TRPC5	0.883522	0.890367	0.154549	0.940613	1.09473	0.711105	1.05282	0.93809	0.174244	0.183453	0.170382	1.47085	0.219158	GOBP_CALCIUM_ION_TRANSMEMBRANE_TRANSPORT
TRPC6	0.755852	0.797954	0.0985885	0.203213	0.219891	0.0730059	0.040424	0.176707	0.931984	0.863252	0.06877	0.173939	0.105976	GOBP_CALCIUM_ION_TRANSMEMBRANE_TRANSPORT
TRPM2	0.903139	0.756135	0.961748	0.945934	0.891428	0.90629	0.859225	0.772249	1.00233	1.00224	1.16043	0.843941	1.05684	GOBP_CALCIUM_ION_TRANSMEMBRANE_TRANSPORT
SUMO1	0.701464	0.737606	0.731304	0.699247	0.646657	0.763822	0.760158	0.787664	0.603999	0.67595	0.643174	0.691719	0.635122	GOBP_CALCIUM_ION_TRANSMEMBRANE_TRANSPORT
VDAC1	0.773259	0.697709	0.822339	0.713757	0.726742	0.781434	0.8459	0.848974	0.563349	0.696663	0.643174	0.67804	0.758365	GOBP_CALCIUM_ION_TRANSMEMBRANE_TRANSPORT
TRPV1	0.240672	0.267572	0.234101	0.262234	0.248309	0.229914	0.237963	0.246127	0.243452	0.282769	0.365699	0.274069	0.219158	GOBP_CALCIUM_ION_TRANSMEMBRANE_TRANSPORT
YWHAE	1.01133	0.984663	1.11467	0.994019	0.995428	1.0719	1.07676	1.10816	0.918676	1.01774	0.977401	1.01236	0.931	GOBP_CALCIUM_ION_TRANSMEMBRANE_TRANSPORT
CACNA1A	1.71116	1.64335	1.77531	1.83004	1.52929	1.63601	1.73384	1.82753	1.68855	1.68681	1.82766	0.668311	1.54441	GOBP_CALCIUM_ION_TRANSMEMBRANE_TRANSPORT
CACNA1B	1.72616	1.75472	1.62233	1.7105	1.77399	1.73079	1.66527	1.70542	1.70056	1.7243	1.60576	1.83088	1.55915	GOBP_CALCIUM_ION_TRANSMEMBRANE_TRANSPORT
CACNA1C	1.91281	1.91247	1.92625	1.92665	1.82174	1.83258	1.82954	1.84265	1.77929	1.85673	1.66987	2.02666	1.82663	GOBP_CALCIUM_ION_TRANSMEMBRANE_TRANSPORT
CACNA1D	1.50015	1.51047	1.47871	1.44784	1.47595	1.38611	1.43739	1.38482	1.54607	1.49307	1.46267	1.48923	1.49502	GOBP_CALCIUM_ION_TRANSMEMBRANE_TRANSPORT
CACNA1E	1.44698	1.64907	1.27171	1.36382	1.54346	1.18797	1.30328	1.32302	1.59255	1.66686	1.01425	1.76078	1.04483	GOBP_CALCIUM_ION_TRANSMEMBRANE_TRANSPORT
CACNA1F	0.0599281	0.0516072	0.0713624	0.0551068	0.063626	0.0645237	0.0644508	0.0495603	0.0505377	0.0441125	0.06877	0.087368	0.0818063	GOBP_CALCIUM_ION_TRANSMEMBRANE_TRANSPORT
CACNA1S	0.0493198	0.0545337	0.0654064	0.0416296	0.0434356	0.0380352	0.037325	0.0602365	0.0548532	0.0679167	0.0357448	0.0295336	0.0428265	GOBP_CALCIUM_ION_TRANSMEMBRANE_TRANSPORT
CACNA2D1	1.87775	2.00087	1.69975	1.85827	1.83512	1.7223	1.82018	1.88364	1.8668	1.70152	1.62773	1.91682	1.73731	GOBP_CALCIUM_ION_TRANSMEMBRANE_TRANSPORT
CACNB1	0.640957	0.585817	0.672858	0.596827	0.680673	0.63757	0.631602	0.610433	0.601567	0.655056	0.487994	0.614865	0.628114	GOBP_CALCIUM_ION_TRANSMEMBRANE_TRANSPORT
CACNB2	1.84634	1.91595	1.4035	1.78411	1.71528	1.61662	1.79782	1.65502	1.70192	1.89802	1.2026	1.52198	1.38346	GOBP_CALCIUM_ION_TRANSMEMBRANE_TRANSPORT
CACNB3	0.57087	0.624163	0.585393	0.530659	0.555227	0.503144	0.611761	0.516863	0.460113	0.472601	0.480665	0.525999	0.457197	GOBP_CALCIUM_ION_TRANSMEMBRANE_TRANSPORT
CACNB4	1.66791	1.51995	1.77242	1.80375	1.67114	1.73171	1.86656	1.88464	1.72803	1.79071	1.85949	1.76596	1.65031	GOBP_CALCIUM_ION_TRANSMEMBRANE_TRANSPORT
CACNG1	0.00263281	0.00469851	0.00260655	0.00300271	0.00604861	0	0.0016913	0.0119492	0	0.00385209	0.00738819	0.00506385	0	GOBP_CALCIUM_ION_TRANSMEMBRANE_TRANSPORT
AHNAK	0.0308603	0.0392689	0.0311033	0.0177125	0.0251443	0.0645237	0.0294793	0.0349044	0.0328333	0.0841547	0.0357448	0.0481627	0.0691978	GOBP_CALCIUM_ION_TRANSMEMBRANE_TRANSPORT
TMEM38A	0.803766	0.752559	0.726423	0.739756	0.746019	0.675892	0.798455	0.620225	0.78884	0.83022	0.748049	0.770163	0.668559	GOBP_CALCIUM_ION_TRANSMEMBRANE_TRANSPORT
TRPM8	0.013292	0.0107316	0.00777318	0.0133516	0.0149664	0.00982563	0.00839142	0.0235784	0.0190647	0.0299004	0.0492577	0.00506385	0.0147497	GOBP_CALCIUM_ION_TRANSMEMBRANE_TRANSPORT
SLC25A23	0.577983	0.643911	0.584486	0.491183	0.605237	0.539056	0.486861	0.528976	0.548449	0.618452	0.648228	0.522954	0.559366	GOBP_CALCIUM_ION_TRANSMEMBRANE_TRANSPORT
CALCR	0.00669684	0.00934674	0.00691634	0.00598479	0.00754769	0.0049406	0.0117031	0.0119492	0.0143764	0.00767031	0.0146528	0.00506385	0.0147497	GOBP_CALCIUM_ION_TRANSMEMBRANE_TRANSPORT
SLC8B1	0.302042	0.110734	0.641787	0.645803	0.258504	0.430282	0.348133	0.701251	0.382663	0.296668	0.417107	0.20679	0.441198	GOBP_CALCIUM_ION_TRANSMEMBRANE_TRANSPORT
TRPM3	1.46842	1.27928	1.65134	1.70035	1.50835	1.18925	1.40005	1.69356	2.365	1.82434	1.1211	0.512125	1.47186	GOBP_CALCIUM_ION_TRANSMEMBRANE_TRANSPORT
CALM1	1.94008	1.85312	1.93828	1.89921	1.85647	1.83447	1.91081	1.88977	1.65828	1.92574	1.66036	1.78759	1.8816	GOBP_CALCIUM_ION_TRANSMEMBRANE_TRANSPORT
ORAI2	0.371551	0.382358	0.509385	0.42797	0.509196	0.551792	0.630015	0.618284	0.390664	0.471296	0.643174	0.551053	0.161097	GOBP_CALCIUM_ION_TRANSMEMBRANE_TRANSPORT
CALM2	1.63777	1.54812	1.64596	1.51853	1.57248	1.5914	1.63142	1.49041	1.46227	1.57229	1.49148	1.4357	1.6304	GOBP_CALCIUM_ION_TRANSMEMBRANE_TRANSPORT
CUL5	1.05714	1.0835	1.053	1.02568	1.06246	1.10629	1.09183	1.08885	1.06327	1.08409	1.10091	1.08512	1.05815	GOBP_CALCIUM_ION_TRANSMEMBRANE_TRANSPORT
CALM3	1.3509	1.2556	1.39355	1.24566	1.29397	1.34636	1.34748	1.3327	1.08343	1.22475	1.2164	1.09872	1.30994	GOBP_CALCIUM_ION_TRANSMEMBRANE_TRANSPORT
VMP1	1.04187	1.01645	1.03424	1.04212	1.02315	1.02993	1.05237	0.988179	0.989539	0.984966	1.00625	1.04524	1.08611	GOBP_CALCIUM_ION_TRANSMEMBRANE_TRANSPORT
CAMK2D	1.45329	1.01723	1.88906	1.63774	1.02731	0.959602	1.36245	0.926767	1.62179	1.92242	1.85576	1.20158	1.13822	GOBP_CALCIUM_ION_TRANSMEMBRANE_TRANSPORT
CAPN3	0.0107232	0.0107316	0.00519755	0.00449631	0.0120141	0.0049406	0.0166238	0.0197365	0.0237029	0.0299004	0.0217979	0.0481627	0.029015	GOBP_CALCIUM_ION_TRANSMEMBRANE_TRANSPORT
ANXA9	0.00871468	0.00980883	0.0179256	0.00598479	0.00904161	0.0049406	0.00839142	0.0158603	0	0.0189276	0.0146528	0	0.0428265	GOBP_CALCIUM_ION_TRANSMEMBRANE_TRANSPORT
CASQ1	0.117533	0.155233	0.106843	0.105186	0.148208	0.167047	0.120561	0.103688	0.107371	0.0936138	0.0146528	0.103718	0.0562123	GOBP_CALCIUM_ION_TRANSMEMBRANE_TRANSPORT
CASQ2	0.0112953	0.00469851	0.0120323	0.0118882	0.00904161	0.0049406	0.00505428	0	0.0048452	0.0406029	0	0.0100693	0.029015	GOBP_CALCIUM_ION_TRANSMEMBRANE_TRANSPORT
JPH4	1.14652	1.15757	1.04451	1.10832	1.13582	1.08271	1.11818	1.12423	1.02268	1.09666	1.09376	1.07495	0.922116	GOBP_CALCIUM_ION_TRANSMEMBRANE_TRANSPORT
ORAI1	0.00813911	0.012112	0.00862835	0.00746819	0.0105304	0.0194339	0.00839142	0.00401971	0.0048452	0.0189276	0.00738819	0.00506385	0.0147497	GOBP_CALCIUM_ION_TRANSMEMBRANE_TRANSPORT
UBASH3B	0.435026	0.651038	0.535804	0.282352	0.560286	0.51847	0.527939	0.399048	0.322107	0.178351	0.165319	0.667216	0.501934	GOBP_CALCIUM_ION_TRANSMEMBRANE_TRANSPORT
CAV1	0.0715295	0.0265697	0.0179256	0.132677	0.0251443	0.0194339	0.133213	0.00800256	0.442886	0.00385209	0.0425538	0.0199105	0.0428265	GOBP_CALCIUM_ION_TRANSMEMBRANE_TRANSPORT
CAV3	0.461874	0.507868	0.396009	0.402493	0.492374	0.433956	0.416892	0.41642	0.473419	0.526461	0.365699	0.515247	0.529387	GOBP_CALCIUM_ION_TRANSMEMBRANE_TRANSPORT
CACNA1I	0.507052	0.607809	0.767304	0.621285	0.590243	0.541919	0.567762	0.774969	0.774338	0.698216	0.520648	0.287411	0.424588	GOBP_CALCIUM_ION_TRANSMEMBRANE_TRANSPORT
CACNA1H	0.105964	0.0815891	0.0343361	0.0524446	0.0841755	0.0470454	0.0263009	0.210322	0.246225	0.0679167	0.328867	0.163579	0.671766	GOBP_CALCIUM_ION_TRANSMEMBRANE_TRANSPORT
CACNA1G	0.511864	0.468748	0.259282	0.507407	0.555651	0.428433	0.684103	0.662625	0.232181	0.434486	0.180334	0.683352	0.0691978	GOBP_CALCIUM_ION_TRANSMEMBRANE_TRANSPORT
WNT3A	0.013292	0.012112	0.0187611	0.0133516	0.0178988	0.0146563	0.0117031	0.0158603	0.0190647	0.00767031	0.0217979	0.0199105	0	GOBP_CALCIUM_ION_TRANSMEMBRANE_TRANSPORT
TRPA1	0.0619681	0.00516558	0.160009	0.158531	0.194376	0.362536	0.418834	0.37758	0.257142	0.458023	0.185225	0.0100693	0.200653	GOBP_CALCIUM_ION_TRANSMEMBRANE_TRANSPORT
NOL3	0.200796	0.215887	0.267831	0.212548	0.187509	0.252716	0.269147	0.274937	0.246225	0.190996	0.457907	0.279455	0.228122	GOBP_CALCIUM_ION_TRANSMEMBRANE_TRANSPORT
HAP1	0.0759861	0.0553662	0.0779666	0.0402586	0.0251443	0.142702	0.0913567	0.0808325	0.0548532	0.0406029	0.155013	0.0526978	0.0562123	GOBP_CALCIUM_ION_TRANSMEMBRANE_TRANSPORT
F2RL3	0.00495977	0.0014149	0.00260655	0.00300271	0.00454433	0.0146563	0.0016913	0.00401971	0	0	0	0	0.0147497	GOBP_CALCIUM_ION_TRANSMEMBRANE_TRANSPORT
LACRT	0.00175698	0.000943778	0	0	0	0	0	0.00401971	0	0	0	0	0	GOBP_CALCIUM_ION_TRANSMEMBRANE_TRANSPORT
PKD2L1	0.0115811	0.00235561	0.335225	0.00894654	0.0251443	0.66205	0.390818	0.0311618	0.125991	0.0262735	0.468169	0.0295336	0.0147497	GOBP_CALCIUM_ION_TRANSMEMBRANE_TRANSPORT
MCU	0.93638	0.873505	0.900089	0.988949	0.864612	0.935496	0.858521	1.00527	0.915728	0.879383	1.25576	0.849018	0.839311	GOBP_CALCIUM_ION_TRANSMEMBRANE_TRANSPORT
P2RX6	0.355674	0.200682	0.292959	0.465652	0.302392	0.309873	0.294817	0.405446	0.232181	0.149165	0.175386	0.287411	0.376912	GOBP_CALCIUM_ION_TRANSMEMBRANE_TRANSPORT
SESTD1	1.18322	1.11154	1.14196	1.22552	1.12613	1.13562	1.16104	1.08188	1.14202	1.11664	1.08954	1.31084	1.20393	GOBP_CALCIUM_ION_TRANSMEMBRANE_TRANSPORT
SMDT1	0.315161	0.324404	0.380686	0.291688	0.326025	0.463992	0.455961	0.460542	0.208721	0.286786	0.352664	0.305427	0.293867	GOBP_CALCIUM_ION_TRANSMEMBRANE_TRANSPORT
SLC24A1	0.1995	0.25959	0.185189	0.194637	0.172417	0.205848	0.258065	0.227399	0.208721	0.200853	0.170382	0.197193	0.117574	GOBP_CALCIUM_ION_TRANSMEMBRANE_TRANSPORT
CACNA2D2	0.249682	0.2734	0.40673	0.217141	0.248309	0.20893	0.299093	0.184699	0.31744	0.504018	0.405547	0.156532	0.645426	GOBP_CALCIUM_ION_TRANSMEMBRANE_TRANSPORT
CD19	0.000586451	0.000943778	0	0	0	0	0	0	0	0	0.00738819	0.00506385	0.0147497	GOBP_CALCIUM_ION_TRANSMEMBRANE_TRANSPORT
MS4A1	0.000586451	0.00188551	0	0	0	0	0	0	0	0	0	0	0.0147497	GOBP_CALCIUM_ION_TRANSMEMBRANE_TRANSPORT
ORAI3	0.0565925	0.0532819	0.0446798	0.0668887	0.0420556	0.0935139	0.107529	0.0706566	0.0143764	0.00385209	0.0357448	0.0616283	0.0147497	GOBP_CALCIUM_ION_TRANSMEMBRANE_TRANSPORT
CACNA2D4	0.0516708	0.0578542	0.0454654	0.0429963	0.0364913	0.0288341	0.0555958	0.0311618	0.0282921	0.0406029	0.0558597	0.0247487	0.029015	GOBP_CALCIUM_ION_TRANSMEMBRANE_TRANSPORT
GSTO1	0.34	0.348987	0.373739	0.309777	0.320964	0.385631	0.429049	0.46333	0.273019	0.328679	0.349343	0.348589	0.376912	GOBP_CALCIUM_ION_TRANSMEMBRANE_TRANSPORT
AKAP6	1.83367	1.73515	1.87468	1.87027	1.85515	1.83549	1.84217	1.81138	1.83143	1.86239	1.73801	1.89493	1.83285	GOBP_CALCIUM_ION_TRANSMEMBRANE_TRANSPORT
ATG5	1.04323	0.964991	0.956	0.986002	1.09546	1.10978	0.973171	0.900155	1.00522	0.945581	0.872227	1.17957	0.949927	GOBP_CALCIUM_ION_TRANSMEMBRANE_TRANSPORT
CABP1	1.55704	1.48843	1.54337	1.47076	1.61643	1.47284	1.45295	1.2741	1.56145	1.50278	1.2209	1.38922	1.73676	GOBP_CALCIUM_ION_TRANSMEMBRANE_TRANSPORT
AKAP5	0.559126	0.748025	0.443083	0.54721	0.443129	0.426577	0.456554	0.636381	0.315088	0.479069	0.231331	0.602322	0.370566	GOBP_CALCIUM_ION_TRANSMEMBRANE_TRANSPORT
PMPCB	0.678398	0.78737	0.701333	0.669977	0.749015	0.728161	0.760158	0.718577	0.746426	0.687226	0.68973	0.722699	0.665329	GOBP_CALCIUM_ION_TRANSMEMBRANE_TRANSPORT
PLCH2	0.412126	0.474964	0.299567	0.616211	0.267644	0.167047	0.230053	0.640096	0.103549	0.212868	0.175386	0.0915135	0.0818063	GOBP_CALCIUM_ION_TRANSMEMBRANE_TRANSPORT
NOS1AP	1.19357	1.27947	1.4627	1.24915	1.43348	1.17288	0.948319	1.25545	1.58017	1.65717	1.07159	1.14268	1.36053	GOBP_CALCIUM_ION_TRANSMEMBRANE_TRANSPORT
ATP2C2	0.231644	0.316726	0.158801	0.137094	0.35116	0.199617	0.126933	0.257435	0.732219	0.519498	1.25576	0.257497	0.717221	GOBP_CALCIUM_ION_TRANSMEMBRANE_TRANSPORT
EDN1	0.0524516	0.0482384	0.0721011	0.0361194	0.0649392	0.0470454	0.0388773	0.0740751	0.0758104	0.105914	0.116885	0	0.0562123	GOBP_CELLULAR_RESPONSE_TO_CALCIUM_ION
HPCA	0.655337	0.757045	1.00742	0.80579	0.678125	0.96232	0.969005	1.0944	0.390664	0.694323	0.631147	0.522954	0.286173	GOBP_CELLULAR_RESPONSE_TO_CALCIUM_ION
PKD2	1.18866	1.15957	1.13925	1.16851	1.18064	1.17521	1.19283	1.15525	1.25302	1.14359	1.24317	1.21544	1.22677	GOBP_CELLULAR_RESPONSE_TO_CALCIUM_ION
PLCG2	0.0453731	0.0379723	0.0351406	0.0416296	0.0461825	0.0194339	0.0357672	0.0422941	0.0373275	0.0544745	0.06877	0.0616283	0.0562123	GOBP_CELLULAR_RESPONSE_TO_CALCIUM_ION
MCOLN1	0.408475	0.38587	0.317133	0.333481	0.443129	0.292489	0.308356	0.311913	0.355593	0.349934	0.276964	0.359854	0.376912	GOBP_CELLULAR_RESPONSE_TO_CALCIUM_ION
RYR1	0.376512	0.42593	0.447459	0.403684	0.326743	0.594274	0.525924	0.541922	0.378607	0.368544	0.536099	0.472805	0.370566	GOBP_CELLULAR_RESPONSE_TO_CALCIUM_ION
RYR3	0.89011	0.838297	0.876305	1.13329	0.953284	0.819195	0.735011	1.33176	1.86254	1.63453	0.587183	0.743416	1.53401	GOBP_CELLULAR_RESPONSE_TO_CALCIUM_ION
SCN5A	0.139999	0.0740863	0.211138	0.0968287	0.0294342	0.0514814	0.0585675	0.0349044	0.0190647	0.123734	0.0146528	0.0199105	0.029015	GOBP_CELLULAR_RESPONSE_TO_CALCIUM_ION
TRPM2	0.903139	0.756135	0.961748	0.945934	0.891428	0.90629	0.859225	0.772249	1.00233	1.00224	1.16043	0.843941	1.05684	GOBP_CELLULAR_RESPONSE_TO_CALCIUM_ION
SLC25A23	0.577983	0.643911	0.584486	0.491183	0.605237	0.539056	0.486861	0.528976	0.548449	0.618452	0.648228	0.522954	0.559366	GOBP_CELLULAR_RESPONSE_TO_CALCIUM_ION
CAMK2D	1.45329	1.01723	1.88906	1.63774	1.02731	0.959602	1.36245	0.926767	1.62179	1.92242	1.85576	1.20158	1.13822	GOBP_CELLULAR_RESPONSE_TO_CALCIUM_ION
CAPN3	0.0107232	0.0107316	0.00519755	0.00449631	0.0120141	0.0049406	0.0166238	0.0197365	0.0237029	0.0299004	0.0217979	0.0481627	0.029015	GOBP_CELLULAR_RESPONSE_TO_CALCIUM_ION
RASA4B	0.000293324	0	0	0	0	0	0	0.00401971	0	0.00385209	0	0	0	GOBP_CELLULAR_RESPONSE_TO_CALCIUM_ION
PPIF	0.167787	0.0847098	0.221726	0.186869	0.138355	0.177077	0.206477	0.207826	0.114915	0.173188	0.24426	0.0956198	0.228122	GOBP_CELLULAR_RESPONSE_TO_CALCIUM_ION
RASA4	0.0228615	0.0274576	0.0302913	0.026305	0.0251443	0.0194339	0.0465564	0.0567069	0.0190647	0.0370646	0.0813076	0.0247487	0.0147497	GOBP_CELLULAR_RESPONSE_TO_CALCIUM_ION
RASGRP2	0.303941	0.200682	0.309508	0.270393	0.121419	0.18037	0.22098	0.225	0.246225	0.167963	0.579403	0.0831826	0.344216	GOBP_CELLULAR_RESPONSE_TO_CALCIUM_ION
ADCY1	1.32331	1.35353	1.23103	1.3485	1.2979	1.15308	1.03302	1.13412	1.53753	1.5087	1.0333	1.16484	1.28499	GOBP_CELLULAR_RESPONSE_TO_CALCIUM_ION
ADCY8	0.832658	0.270115	0.547323	1.19852	0.36975	0.269065	0.583961	0.599401	0.500409	1.01476	0.231331	0.190675	1.00519	GOBP_CELLULAR_RESPONSE_TO_CALCIUM_ION
ADD1	1.09911	1.12197	1.11353	1.12614	1.08619	1.09725	1.10427	1.12514	1.09572	1.09944	1.12279	1.11427	1.08116	GOBP_CELLULAR_RESPONSE_TO_CALCIUM_ION
ACER1	0.0495817	0.0435632	0.0555503	0.0590697	0.0623087	0.0645237	0.0310598	0.0567069	0.0675485	0.0612476	0.0288273	0.0526978	0.0147497	GOBP_CELLULAR_RESPONSE_TO_CALCIUM_ION
SYT2	0.482932	0.296917	0.338435	0.264698	0.335973	0.375286	0.327904	0.380953	0.326724	0.317649	0.457907	0.504222	1.15848	GOBP_CELLULAR_RESPONSE_TO_CALCIUM_ION
CPNE4	1.38429	1.18406	1.85674	1.76045	1.58227	1.9784	1.51908	2.0491	0.922769	1.17288	1.92004	1.88741	0.959913	GOBP_CELLULAR_RESPONSE_TO_CALCIUM_ION
CRHBP	0.0166936	0.0139457	0.0351406	0.0177125	0.0164351	0.0514814	0.0100504	0.0273867	0.1871	0.0578742	0.0217979	0.00506385	0.029015	GOBP_CELLULAR_RESPONSE_TO_CALCIUM_ION
SYT9	0.530076	0.402452	0.796668	0.748715	0.154655	0.258235	0.472829	0.698026	0.1871	0.298618	0.342625	0.35313	0.236906	GOBP_CELLULAR_RESPONSE_TO_CALCIUM_ION
CPNE8	1.42686	1.40108	1.39029	1.19508	1.11936	1.2121	1.23762	0.92437	1.63633	1.33406	0.776386	0.322726	1.31287	GOBP_CELLULAR_RESPONSE_TO_CALCIUM_ION
SYT6	0.0107232	0.00656378	0.0399364	0.0148101	0.0336822	0.193296	0.136938	0.321649	0.765232	0.0809553	0.321822	0.0247487	0	GOBP_CELLULAR_RESPONSE_TO_CALCIUM_ION
CPNE9	0.489731	0.421478	0.648299	0.640319	0.743828	0.79915	0.793576	0.602437	0.37245	0.386389	0.256814	0.482974	0.245515	GOBP_CELLULAR_RESPONSE_TO_CALCIUM_ION
DPEP1	0.0144288	0.0198525	0.0170886	0.0118882	0.0134928	0.0146563	0.0149897	0.0349044	0.0190647	0.0189276	0.0357448	0.0150178	0.0147497	GOBP_CELLULAR_RESPONSE_TO_CALCIUM_ION
ECT2	0.263175	0.220461	0.289393	0.284705	0.273361	0.284821	0.277277	0.287615	0.211724	0.290766	0.231331	0.295224	0.323349	GOBP_CELLULAR_RESPONSE_TO_CALCIUM_ION
DMTN	0.928288	0.95405	0.942384	0.883465	0.927254	0.940653	0.958506	0.899647	0.851448	0.871652	0.848595	0.902547	0.901908	GOBP_CELLULAR_RESPONSE_TO_CALCIUM_ION
CPNE2	0.0234179	0.059505	0.0830347	0.0162637	0.0322709	0.0380352	0.040424	0.0672109	0.0633578	0.473902	0.311034	0.0915135	0.0428265	GOBP_CELLULAR_RESPONSE_TO_CALCIUM_ION
NLGN1	2.23116	2.07978	2.29944	2.29128	2.07303	1.98178	2.20927	2.24655	2.32124	2.29906	2.56131	1.86143	2.37389	GOBP_CELLULAR_RESPONSE_TO_CALCIUM_ION
SYT11	1.13226	1.14068	1.17563	1.08256	1.09729	1.17819	1.20494	1.20257	1.08182	1.23365	1.08589	1.10316	1.01689	GOBP_CELLULAR_RESPONSE_TO_CALCIUM_ION
NCSTN	0.242187	0.268591	0.270644	0.220781	0.253436	0.274381	0.267319	0.291761	0.273019	0.251397	0.222493	0.228391	0.200653	GOBP_CELLULAR_RESPONSE_TO_CALCIUM_ION
FOS	0.119989	0.296917	0.0844719	0.0858416	0.110932	0.10925	0.191473	0.165818	0.0675485	0.0998074	0.116885	0.0956198	0.0562123	GOBP_CELLULAR_RESPONSE_TO_CALCIUM_ION
FOSB	0.13379	0.190444	0.0728387	0.132677	0.143856	0.177077	0.195813	0.227399	0.0879158	0.0841547	0.0813076	0.0996876	0.117574	GOBP_CELLULAR_RESPONSE_TO_CALCIUM_ION
ALOX5AP	0.00871468	0.014403	0.00691634	0.00300271	0.0105304	0.0049406	0.00672606	0.00401971	0.0048452	0.0152075	0.0217979	0.0199105	0	GOBP_CELLULAR_RESPONSE_TO_CALCIUM_ION
ALOX15	0.0316794	0.0331846	0.0120323	0.0148101	0.0208115	0.00982563	0.0198735	0.0119492	0.0237029	0.0334973	0.0357448	0.0247487	0.0428265	GOBP_CELLULAR_RESPONSE_TO_CALCIUM_ION
CLIC4	0.0437843	0.0688771	0.0524721	0.0319403	0.0753045	0.11691	0.103542	0.0841721	0.118638	0.0967217	0.144456	0.219264	0.105976	GOBP_CELLULAR_RESPONSE_TO_CALCIUM_ION
CPNE7	0.307569	0.131813	0.594355	0.469757	0.361218	0.475781	0.164481	0.614376	0.177494	0.494209	0.963037	0.27677	0.094059	GOBP_CELLULAR_RESPONSE_TO_CALCIUM_ION
GPLD1	0.689635	0.623489	0.836916	0.71608	0.66581	0.719717	0.865275	0.622157	0.707137	0.676765	0.778873	0.540911	0.870727	GOBP_CELLULAR_RESPONSE_TO_CALCIUM_ION
GUCA1A	0.00871468	0.00934674	0.00948183	0.00300271	0.0294342	0.0288341	0.00672606	0.0119492	0	0.0114553	0.00738819	0.0915135	0.0147497	GOBP_CELLULAR_RESPONSE_TO_CALCIUM_ION
EEF2K	0.496705	0.606642	0.505865	0.485802	0.47691	0.477439	0.436556	0.446327	0.584149	0.567095	0.683598	0.344	0.587409	GOBP_CELLULAR_RESPONSE_TO_CALCIUM_ION
SLC25A24	0.455547	0.415349	0.421176	0.486294	0.456107	0.531815	0.480743	0.474307	0.471778	0.355089	0.431137	0.577444	0.407317	GOBP_CELLULAR_RESPONSE_TO_CALCIUM_ION
SYT10	0.574246	0.22863	0.0623975	0.639974	0.171392	0.0558725	0.0673627	0.548824	0.114915	0.441542	0.06877	0.946755	0.0428265	GOBP_CELLULAR_RESPONSE_TO_CALCIUM_ION
INHBB	0.00292437	0.00423094	0.0294778	0	0.00303483	0.0470454	0.00839142	0	0.00963694	0.0152075	0.00738819	0.0100693	0.0147497	GOBP_CELLULAR_RESPONSE_TO_CALCIUM_ION
ITPKA	0.682562	0.832986	0.321727	0.51759	0.6439	0.387671	0.529443	0.38263	0.460113	0.541175	0.0813076	0.497794	0.602656	GOBP_CELLULAR_RESPONSE_TO_CALCIUM_ION
ITPKB	0.0964347	0.210102	0.0815927	0.0681783	0.12486	0.183637	0.281729	0.289693	0.107371	0.244842	0.122541	0.542374	0.0818063	GOBP_CELLULAR_RESPONSE_TO_CALCIUM_ION
JUNB	0.285939	0.407657	0.235623	0.209768	0.279004	0.304977	0.330287	0.327388	0.183922	0.235944	0.105347	0.177338	0.286173	GOBP_CELLULAR_RESPONSE_TO_CALCIUM_ION
JUND	0.918169	1.03353	1.02987	0.890501	0.974947	1.03317	1.09674	1.10245	0.903124	1.04926	0.936266	1.01187	0.870727	GOBP_CELLULAR_RESPONSE_TO_CALCIUM_ION
KCNB1	1.37675	1.45189	1.37671	1.35213	1.33267	1.3684	1.44652	1.37539	1.36448	1.4346	1.1979	1.31849	1.40347	GOBP_CELLULAR_RESPONSE_TO_CALCIUM_ION
KCNH1	1.92974	1.87242	1.77749	1.953	1.82469	1.97368	1.96653	1.97225	1.10805	1.24326	1.60852	0.915732	1.37972	GOBP_CELLULAR_RESPONSE_TO_CALCIUM_ION
KCNQ3	1.77387	1.51865	1.96639	1.86689	1.85658	2.03419	1.96865	2.03369	1.85471	1.73504	1.8944	2.07102	1.69553	GOBP_CELLULAR_RESPONSE_TO_CALCIUM_ION
MEF2A	1.51484	1.5627	1.4944	1.56719	1.49478	1.57387	1.56553	1.60667	1.24228	1.45257	1.37756	1.65776	1.14148	GOBP_CELLULAR_RESPONSE_TO_CALCIUM_ION
MEF2C	2.05222	1.9132	2.06392	2.12099	1.96077	2.05355	2.11199	2.14517	1.87565	1.71051	1.91977	2.02876	1.85666	GOBP_CELLULAR_RESPONSE_TO_CALCIUM_ION
NEUROD2	0.454002	0.382945	0.548557	0.50175	0.465071	0.513928	0.526429	0.499315	0.453304	0.521831	0.442044	0.329933	0.424588	GOBP_CELLULAR_RESPONSE_TO_CALCIUM_ION
NFATC2	0.12243	0.0866489	0.14778	0.0564318	0.026579	0.0470454	0.0294793	0.038615	0.326724	0.111936	0.0288273	0.0616283	0.624567	GOBP_CELLULAR_RESPONSE_TO_CALCIUM_ION
SYT17	0.397806	0.572496	0.677277	0.415997	0.426342	0.249931	0.306686	1.15242	0.174244	0.349934	0.13908	0.145743	0.728579	GOBP_CELLULAR_RESPONSE_TO_CALCIUM_ION
PRKAA1	0.550869	0.484047	0.573691	0.577336	0.525845	0.584037	0.621592	0.5612	0.525819	0.677579	0.726212	0.563754	0.635122	GOBP_CELLULAR_RESPONSE_TO_CALCIUM_ION
PRKAA2	1.18913	1.1985	1.18009	1.10843	1.12487	1.01339	1.07846	1.08786	1.30934	1.12831	1.20354	0.98635	1.36573	GOBP_CELLULAR_RESPONSE_TO_CALCIUM_ION
LGMN	0.527906	0.573759	0.478947	0.521688	0.594912	0.43941	0.48242	0.612409	0.498867	0.746583	0.49041	0.621004	0.344216	GOBP_CELLULAR_RESPONSE_TO_CALCIUM_ION
SYT13	0.908316	0.830341	0.758884	0.985847	0.752529	0.861518	1.01326	1.04671	0.628746	0.736763	0.855924	0.6886	0.245515	GOBP_CELLULAR_RESPONSE_TO_CALCIUM_ION
CPNE5	0.785499	0.839597	0.89468	0.680165	0.888485	0.887388	0.972088	0.976827	0.964367	0.781865	0.408466	1.26988	0.477651	GOBP_CELLULAR_RESPONSE_TO_CALCIUM_ION
CHP2	0.000293324	0	0.00087059	0	0	0	0	0	0	0	0	0	0	GOBP_CELLULAR_RESPONSE_TO_CALCIUM_ION
SMPD1	0.26557	0.182138	0.281717	0.327852	0.236104	0.238606	0.245731	0.28343	0.211724	0.274622	0.204259	0.216179	0.337371	GOBP_CELLULAR_RESPONSE_TO_CALCIUM_ION
BRAF	1.47208	1.53455	1.45286	1.46346	1.48477	1.48861	1.47051	1.50957	1.48214	1.49057	1.6441	1.46478	1.41861	GOBP_CELLULAR_RESPONSE_TO_CALCIUM_ION
SYT1	2.62906	2.51744	2.74942	2.60316	2.76234	2.72162	2.6728	2.58028	2.65868	2.64399	2.59484	2.77008	2.5105	GOBP_CELLULAR_RESPONSE_TO_CALCIUM_ION
SYT4	0.962549	0.806225	1.00913	0.978469	1.07404	1.07982	0.962588	1.0449	0.817208	0.86484	0.781346	1.04753	1.00519	GOBP_CELLULAR_RESPONSE_TO_CALCIUM_ION
SYT5	0.681708	0.651986	0.619137	0.635115	0.696579	0.649983	0.734074	0.79029	0.594188	0.616585	0.527337	0.586776	0.602656	GOBP_CELLULAR_RESPONSE_TO_CALCIUM_ION
WNT5A	0.186519	0.130416	0.0786942	0.0992329	0.109751	0.033459	0.0357672	0.0235784	0.0328333	0.146412	0.075084	0.160069	0.228122	GOBP_CELLULAR_RESPONSE_TO_CALCIUM_ION
TUBA1A	0.80275	0.717889	0.86575	0.834285	0.836476	0.803077	0.789743	1.02324	0.594188	0.812116	0.700258	0.828343	0.788687	GOBP_CELLULAR_RESPONSE_TO_CALCIUM_ION
CARF	0.519915	0.552578	0.521879	0.523046	0.510138	0.546178	0.540323	0.47295	0.564679	0.553247	0.540414	0.515247	0.482617	GOBP_CELLULAR_RESPONSE_TO_CALCIUM_ION
ITPKC	0.291373	0.325075	0.25784	0.284705	0.294736	0.263684	0.276381	0.297905	0.283291	0.255714	0.231331	0.274069	0.253957	GOBP_CELLULAR_RESPONSE_TO_CALCIUM_ION
SYT15	0.229054	0.220745	0.249089	0.229749	0.192425	0.232831	0.274584	0.182051	0.174244	0.205699	0.321822	0.163579	0.200653	GOBP_CELLULAR_RESPONSE_TO_CALCIUM_ION
SYT3	0.61654	0.64541	0.625583	0.58797	0.599148	0.584037	0.609685	0.613394	0.632169	0.679201	0.703219	0.566526	0.728579	GOBP_CELLULAR_RESPONSE_TO_CALCIUM_ION
RASAL1	0.433082	0.594796	0.400191	0.323582	0.534381	0.485636	0.363078	0.572153	0.486329	0.592545	0.452683	0.549618	0.13988	GOBP_CELLULAR_RESPONSE_TO_CALCIUM_ION
AKR1C3	0.136585	0.157868	0.188589	0.146872	0.1589	0.160229	0.117986	0.154649	0.254438	0.233691	0.276964	0.107711	0.171329	GOBP_CELLULAR_RESPONSE_TO_CALCIUM_ION
IQGAP1	0.852637	0.793721	0.829753	0.837363	0.985623	0.66205	0.509985	0.786345	0.816465	0.892464	0.6499	0.951906	0.856349	GOBP_CELLULAR_RESPONSE_TO_CALCIUM_ION
CPNE3	0.730683	0.711603	0.794995	0.790198	0.746566	0.769773	0.774634	0.78036	0.754218	0.778656	0.86211	0.754314	0.711428	GOBP_CELLULAR_RESPONSE_TO_CALCIUM_ION
CPNE1	0.599759	0.609321	0.600521	0.614018	0.583939	0.618858	0.586164	0.601427	0.572572	0.561821	0.709083	0.63421	0.555208	GOBP_CELLULAR_RESPONSE_TO_CALCIUM_ION
SYT8	0.000293324	0.0014149	0.00087059	0	0	0	0.0016913	0	0	0	0	0	0	GOBP_CELLULAR_RESPONSE_TO_CALCIUM_ION
SYT7	0.977946	0.973661	1.07068	1.02921	1.00861	0.986046	0.937692	1.01435	1.08423	1.09168	0.92843	1.07794	0.999214	GOBP_CELLULAR_RESPONSE_TO_CALCIUM_ION
SYT12	0.715529	0.686089	0.696978	0.671906	0.718668	0.651094	0.717181	0.776323	0.707137	0.735342	0.616981	0.502624	0.856349	GOBP_CELLULAR_RESPONSE_TO_CALCIUM_ION
CPNE6	0.339329	0.418965	0.34281	0.443437	0.175478	0.120689	0.167949	0.403855	0.164346	0.361869	0.372072	0.0915135	0.210004	GOBP_CELLULAR_RESPONSE_TO_CALCIUM_ION
PKD2L1	0.0115811	0.00235561	0.335225	0.00894654	0.0251443	0.66205	0.390818	0.0311618	0.125991	0.0262735	0.468169	0.0295336	0.0147497	GOMF_CALCIUM_ACTIVATED_POTASSIUM_CHANNEL_ACTIVITY
KCNMB2	1.55902	1.77951	0.618509	1.45514	0.645281	1.18797	0.605922	1.20054	0.55799	1.7096	0.540414	2.02762	0.579579	GOMF_CALCIUM_ACTIVATED_POTASSIUM_CHANNEL_ACTIVITY
CCT8L2	0.00175698	0.0014149	0.00087059	0	0.00152007	0	0	0	0	0	0	0	0	GOMF_CALCIUM_ACTIVATED_POTASSIUM_CHANNEL_ACTIVITY
KCNU1	0.0127224	0.0102704	0.0137243	0.0118882	0.00904161	0.00982563	0.0100504	0.0158603	0.0190647	0.0262735	0.00738819	0.0100693	0	GOMF_CALCIUM_ACTIVATED_POTASSIUM_CHANNEL_ACTIVITY
KCNMB3	0.172546	0.182759	0.217522	0.206971	0.164149	0.173759	0.166796	0.189946	0.183922	0.108935	0.218006	0.25183	0.13988	GOMF_CALCIUM_ACTIVATED_POTASSIUM_CHANNEL_ACTIVITY
KCNMB4	1.08638	0.996252	1.19525	1.11194	1.27118	1.29887	0.950033	1.22719	1.32229	1.38524	1.30864	1.08887	1.08856	GOMF_CALCIUM_ACTIVATED_POTASSIUM_CHANNEL_ACTIVITY
KCNK18	0.0043792	0.0014149	0.00173944	0.00300271	0	0	0	0	0	0.00385209	0.00738819	0.00506385	0	GOMF_CALCIUM_ACTIVATED_POTASSIUM_CHANNEL_ACTIVITY
KCNMA1	2.05715	2.1425	2.05328	1.97265	2.12246	2.0466	2.09003	2.05916	2.16393	2.10442	2.09529	2.0004	2.11954	GOMF_CALCIUM_ACTIVATED_POTASSIUM_CHANNEL_ACTIVITY
KCNMB1	0.00611859	0.00609821	0.00519755	0.00894654	0.00904161	0	0.00839142	0.0119492	0.0048452	0.0189276	0.0288273	0.0616283	0	GOMF_CALCIUM_ACTIVATED_POTASSIUM_CHANNEL_ACTIVITY
KCNN1	0.500336	0.49264	0.473709	0.374157	0.524482	0.413352	0.450591	0.362071	0.596661	0.471296	0.303691	0.578789	0.652162	GOMF_CALCIUM_ACTIVATED_POTASSIUM_CHANNEL_ACTIVITY
KCNN2	1.13031	1.26042	0.851143	0.820385	0.967134	0.676939	0.860862	0.770197	1.05818	1.0741	0.793502	0.780417	1.61972	GOMF_CALCIUM_ACTIVATED_POTASSIUM_CHANNEL_ACTIVITY
KCNN3	0.795998	0.849262	0.431623	0.66414	0.512484	0.441213	0.345847	0.603445	0.283291	0.658467	0.318256	0.464146	0.171329	GOMF_CALCIUM_ACTIVATED_POTASSIUM_CHANNEL_ACTIVITY
KCNN4	0.0537499	0.0482384	0.0327227	0.0416296	0.0350891	0.0771857	0.0702553	0.0808325	0.0716991	0.0475941	0.0425538	0.0295336	0.0428265	GOMF_CALCIUM_ACTIVATED_POTASSIUM_CHANNEL_ACTIVITY
PKDREJ	0.00263281	0.000472145	0	0.00150395	0.00152007	0	0.0016913	0.00401971	0	0.00385209	0	0.00506385	0	GOMF_CALCIUM_ION_BINDING
MICU1	1.3266	1.35431	1.40597	1.36849	1.28946	1.34118	1.37806	1.35359	1.34905	1.4067	1.58765	1.30609	1.24592	GOMF_CALCIUM_ION_BINDING
SLC25A25	0.466007	0.491575	0.454248	0.437426	0.461928	0.509339	0.492895	0.42561	0.43401	0.431631	0.460495	0.535007	0.451929	GOMF_CALCIUM_ION_BINDING
F2	0.0135765	0.015316	0.0170886	0.0118882	0.0164351	0.033459	0.00839142	0.0531483	0.0237029	0.0189276	0	0.0342663	0	GOMF_CALCIUM_ION_BINDING
MICU2	1.11188	1.18545	1.09781	1.07528	1.06246	1.14957	1.15182	1.15128	1.15346	1.07799	0.988254	1.14378	1.06077	GOMF_CALCIUM_ION_BINDING
PLCH1	0.327482	0.0969731	0.880226	1.52559	0.250025	0.530352	0.973712	2.04813	0.402395	0.22686	0.405547	0.219264	1.19826	GOMF_CALCIUM_ION_BINDING
PLCB1	2.4556	2.37672	2.32427	2.44095	2.23489	2.27924	2.26351	2.0538	2.38102	2.36264	2.3636	2.17689	2.39355	GOMF_CALCIUM_ION_BINDING
NCS1	0.892597	0.903012	0.883771	0.851376	0.842645	0.837635	0.939448	0.89039	0.773519	0.842069	0.677378	0.73506	0.807785	GOMF_CALCIUM_ION_BINDING
GAS6	0.579609	0.494913	0.608106	0.578531	0.523114	0.55871	0.609685	0.506923	0.689573	0.571268	0.745378	0.515247	0.693571	GOMF_CALCIUM_ION_BINDING
PKD2L2	0.395333	0.392234	0.386093	0.400101	0.355211	0.441213	0.371803	0.449208	0.364104	0.415584	0.455303	0.416101	0.424588	GOMF_CALCIUM_ION_BINDING
MICU3	1.35465	1.37415	1.35436	1.33672	1.36089	1.33731	1.37699	1.34309	1.36825	1.36552	1.28456	1.377	1.37972	GOMF_CALCIUM_ION_BINDING
GRIN1	1.35735	1.41923	1.36992	1.30312	1.32409	1.34344	1.36721	1.2111	1.31433	1.33638	1.27556	1.3	1.28265	GOMF_CALCIUM_ION_BINDING
ANXA2	0.00640781	0.00656378	0.00777318	0.00150395	0.00604861	0.0194339	0.0117031	0.00401971	0	0.0152075	0.00738819	0.00506385	0	GOMF_CALCIUM_ION_BINDING
ANXA6	0.868056	0.71798	0.920863	0.820385	0.872036	0.835463	0.813813	0.697215	0.838922	0.835903	0.786249	0.769298	0.931	GOMF_CALCIUM_ION_BINDING
HPCA	0.655337	0.757045	1.00742	0.80579	0.678125	0.96232	0.969005	1.0944	0.390664	0.694323	0.631147	0.522954	0.286173	GOMF_CALCIUM_ION_BINDING
HRC	0.00495977	0.00235561	0.00605779	0.00300271	0.0120141	0	0.00337605	0.00401971	0.0048452	0.00385209	0.0217979	0.0150178	0	GOMF_CALCIUM_ION_BINDING
ITPR1	1.5244	1.72631	1.43168	1.37932	1.52303	1.56204	1.53216	1.48038	1.59799	1.4336	1.21911	1.62773	1.5375	GOMF_CALCIUM_ION_BINDING
ITPR2	1.28384	1.37751	0.723138	0.870872	0.943509	0.903817	0.941004	0.520533	1.274	1.84583	1.3177	0.783782	0.699605	GOMF_CALCIUM_ION_BINDING
ITPR3	0.0490578	0.0590929	0.0478135	0.0564318	0.0529747	0.0558725	0.0480761	0.0774669	0.0461788	0.0544745	0.105347	0.0789565	0.029015	GOMF_CALCIUM_ION_BINDING
LETM1	0.512135	0.531701	0.453942	0.45942	0.502546	0.496859	0.448786	0.519313	0.478305	0.492968	0.478195	0.504222	0.467544	GOMF_CALCIUM_ION_BINDING
ATP2A1	0.119543	0.12265	0.104794	0.106367	0.106188	0.131835	0.0913567	0.157468	0.0958027	0.102871	0.175386	0.138398	0.161097	GOMF_CALCIUM_ION_BINDING
ATP2A2	1.27729	1.32684	1.28764	1.21883	1.2399	1.25558	1.24741	1.30117	1.25977	1.2803	1.30312	1.26104	1.23992	GOMF_CALCIUM_ION_BINDING
CABP2	0.000293324	0.000943778	0	0	0.00152007	0	0	0	0	0	0	0.00506385	0	GOMF_CALCIUM_ION_BINDING
PKD2	1.18866	1.15957	1.13925	1.16851	1.18064	1.17521	1.19283	1.15525	1.25302	1.14359	1.24317	1.21544	1.22677	GOMF_CALCIUM_ION_BINDING
PLA2G1B	0.00263281	0.00609821	0.00519755	0.00150395	0.00152007	0.00982563	0.0016913	0	0	0.00385209	0	0.00506385	0	GOMF_CALCIUM_ION_BINDING
PLCB2	0.187092	0.156223	0.0823143	0.156434	0.190465	0.139109	0.0788193	0.222588	0.164346	0.253561	0.248485	0.187379	0.191097	GOMF_CALCIUM_ION_BINDING
PLCB3	0.0360221	0.0392689	0.0407306	0.0388832	0.0251443	0.0380352	0.0495905	0.0459424	0.0282921	0.0152075	0.06877	0.0247487	0.029015	GOMF_CALCIUM_ION_BINDING
PLCB4	1.05606	1.16584	0.671374	0.775545	0.976718	0.968775	0.862958	0.77969	1.53569	1.39997	0.682051	0.930326	0.964821	GOMF_CALCIUM_ION_BINDING
PLCD1	0.0845231	0.073289	0.0808699	0.0681783	0.0727362	0.0813257	0.0872177	0.125401	0.0918772	0.108935	0.0874432	0.0616283	0.117574	GOMF_CALCIUM_ION_BINDING
PLCG1	0.452659	0.48078	0.430977	0.47433	0.433696	0.451875	0.518798	0.521749	0.432212	0.467356	0.50229	0.46763	0.467544	GOMF_CALCIUM_ION_BINDING
TRPM4	0.189943	0.0461196	0.26024	0.189798	0.237869	0.279632	0.0927277	0.140271	0.147331	0.222246	0.160197	0.49941	0.357591	GOMF_CALCIUM_ION_BINDING
PPP3CA	2.08437	2.18646	2.15801	2.05512	2.20649	2.11562	2.17101	1.95531	2.07329	1.99313	1.65889	1.897	1.75137	GOMF_CALCIUM_ION_BINDING
PPP3CB	1.26204	1.25643	1.27236	1.22363	1.28005	1.23583	1.24712	1.21897	1.25438	1.30858	1.24993	1.28915	1.27793	GOMF_CALCIUM_ION_BINDING
PPP3R1	0.853214	0.841847	0.886835	0.767128	0.85045	0.870983	0.957946	0.811992	0.701361	0.839837	0.707624	0.73506	0.734149	GOMF_CALCIUM_ION_BINDING
PPP3R2	0.00175698	0.00516558	0.0501491	0.00449631	0.00454433	0.0049406	0.0016913	0.00401971	0	0.0226161	0.111154	0	0.0428265	GOMF_CALCIUM_ION_BINDING
CABP5	0.00495977	0.00563214	0.00519755	0	0.00604861	0.00982563	0.00337605	0.00401971	0.00963694	0.0152075	0.0146528	0.00506385	0	GOMF_CALCIUM_ION_BINDING
CABP4	0.0197885	0.023448	0.0229142	0.0191564	0.00904161	0.00982563	0.0326346	0.0197365	0.00963694	0.0114553	0.0217979	0.0100693	0.0147497	GOMF_CALCIUM_ION_BINDING
STIM2	0.927075	0.953367	0.91666	0.846684	0.965489	0.883507	0.919313	0.801914	0.939329	1.07864	0.906813	0.880313	1.03525	GOMF_CALCIUM_ION_BINDING
RYR1	0.376512	0.42593	0.447459	0.403684	0.326743	0.594274	0.525924	0.541922	0.378607	0.368544	0.536099	0.472805	0.370566	GOMF_CALCIUM_ION_BINDING
RYR2	2.17284	2.06289	2.33142	2.11306	2.32945	2.2314	2.21767	2.16245	2.41718	2.31102	2.35316	2.02199	2.2797	GOMF_CALCIUM_ION_BINDING
RYR3	0.89011	0.838297	0.876305	1.13329	0.953284	0.819195	0.735011	1.33176	1.86254	1.63453	0.587183	0.743416	1.53401	GOMF_CALCIUM_ION_BINDING
SLC8A1	2.04781	2.13774	2.14198	1.85471	1.96506	2.13658	2.19709	1.87516	2.48812	2.40695	2.2189	2.14028	2.3102	GOMF_CALCIUM_ION_BINDING
SNCA	1.40749	1.38183	1.51787	1.44509	1.55468	1.57887	1.46919	1.58211	1.56783	1.35625	1.54964	1.45488	1.27315	GOMF_CALCIUM_ION_BINDING
SRI	0.725138	0.660947	0.675809	0.758282	0.656171	0.672737	0.7628	0.738937	0.548449	0.600383	0.577436	0.624645	0.624567	GOMF_CALCIUM_ION_BINDING
STIM1	0.892822	0.991894	0.842086	0.807905	1.15349	0.909362	0.809368	0.854089	1.14167	0.961513	0.806492	1.01972	0.843633	GOMF_CALCIUM_ION_BINDING
TRPM2	0.903139	0.756135	0.961748	0.945934	0.891428	0.90629	0.859225	0.772249	1.00233	1.00224	1.16043	0.843941	1.05684	GOMF_CALCIUM_ION_BINDING
CACNA1B	1.72616	1.75472	1.62233	1.7105	1.77399	1.73079	1.66527	1.70542	1.70056	1.7243	1.60576	1.83088	1.55915	GOMF_CALCIUM_ION_BINDING
CACNA1E	1.44698	1.64907	1.27171	1.36382	1.54346	1.18797	1.30328	1.32302	1.59255	1.66686	1.01425	1.76078	1.04483	GOMF_CALCIUM_ION_BINDING
SLC25A23	0.577983	0.643911	0.584486	0.491183	0.605237	0.539056	0.486861	0.528976	0.548449	0.618452	0.648228	0.522954	0.559366	GOMF_CALCIUM_ION_BINDING
CALM1	1.94008	1.85312	1.93828	1.89921	1.85647	1.83447	1.91081	1.88977	1.65828	1.92574	1.66036	1.78759	1.8816	GOMF_CALCIUM_ION_BINDING
CALM2	1.63777	1.54812	1.64596	1.51853	1.57248	1.5914	1.63142	1.49041	1.46227	1.57229	1.49148	1.4357	1.6304	GOMF_CALCIUM_ION_BINDING
CALM3	1.3509	1.2556	1.39355	1.24566	1.29397	1.34636	1.34748	1.3327	1.08343	1.22475	1.2164	1.09872	1.30994	GOMF_CALCIUM_ION_BINDING
CAPN3	0.0107232	0.0107316	0.00519755	0.00449631	0.0120141	0.0049406	0.0166238	0.0197365	0.0237029	0.0299004	0.0217979	0.0481627	0.029015	GOMF_CALCIUM_ION_BINDING
ANXA9	0.00871468	0.00980883	0.0179256	0.00598479	0.00904161	0.0049406	0.00839142	0.0158603	0	0.0189276	0.0146528	0	0.0428265	GOMF_CALCIUM_ION_BINDING
CASQ1	0.117533	0.155233	0.106843	0.105186	0.148208	0.167047	0.120561	0.103688	0.107371	0.0936138	0.0146528	0.103718	0.0562123	GOMF_CALCIUM_ION_BINDING
CASQ2	0.0112953	0.00469851	0.0120323	0.0118882	0.00904161	0.0049406	0.00505428	0	0.0048452	0.0406029	0	0.0100693	0.029015	GOMF_CALCIUM_ION_BINDING
NOL3	0.200796	0.215887	0.267831	0.212548	0.187509	0.252716	0.269147	0.274937	0.246225	0.190996	0.457907	0.279455	0.228122	GOMF_CALCIUM_ION_BINDING
PKD2L1	0.0115811	0.00235561	0.335225	0.00894654	0.0251443	0.66205	0.390818	0.0311618	0.125991	0.0262735	0.468169	0.0295336	0.0147497	GOMF_CALCIUM_ION_BINDING
CABP1	1.55704	1.48843	1.54337	1.47076	1.61643	1.47284	1.45295	1.2741	1.56145	1.50278	1.2209	1.38922	1.73676	GOMF_CALCIUM_ION_BINDING
PLCH2	0.412126	0.474964	0.299567	0.616211	0.267644	0.167047	0.230053	0.640096	0.103549	0.212868	0.175386	0.0915135	0.0818063	GOMF_CALCIUM_ION_BINDING
RASGRP2	0.303941	0.200682	0.309508	0.270393	0.121419	0.18037	0.22098	0.225	0.246225	0.167963	0.579403	0.0831826	0.344216	GOMF_CALCIUM_ION_BINDING
SYT2	0.482932	0.296917	0.338435	0.264698	0.335973	0.375286	0.327904	0.380953	0.326724	0.317649	0.457907	0.504222	1.15848	GOMF_CALCIUM_ION_BINDING
SYT9	0.530076	0.402452	0.796668	0.748715	0.154655	0.258235	0.472829	0.698026	0.1871	0.298618	0.342625	0.35313	0.236906	GOMF_CALCIUM_ION_BINDING
SYT6	0.0107232	0.00656378	0.0399364	0.0148101	0.0336822	0.193296	0.136938	0.321649	0.765232	0.0809553	0.321822	0.0247487	0	GOMF_CALCIUM_ION_BINDING
SYT11	1.13226	1.14068	1.17563	1.08256	1.09729	1.17819	1.20494	1.20257	1.08182	1.23365	1.08589	1.10316	1.01689	GOMF_CALCIUM_ION_BINDING
GUCA1A	0.00871468	0.00934674	0.00948183	0.00300271	0.0294342	0.0288341	0.00672606	0.0119492	0	0.0114553	0.00738819	0.0915135	0.0147497	GOMF_CALCIUM_ION_BINDING
EEF2K	0.496705	0.606642	0.505865	0.485802	0.47691	0.477439	0.436556	0.446327	0.584149	0.567095	0.683598	0.344	0.587409	GOMF_CALCIUM_ION_BINDING
SLC25A24	0.455547	0.415349	0.421176	0.486294	0.456107	0.531815	0.480743	0.474307	0.471778	0.355089	0.431137	0.577444	0.407317	GOMF_CALCIUM_ION_BINDING
SYT10	0.574246	0.22863	0.0623975	0.639974	0.171392	0.0558725	0.0673627	0.548824	0.114915	0.441542	0.06877	0.946755	0.0428265	GOMF_CALCIUM_ION_BINDING
SYT17	0.397806	0.572496	0.677277	0.415997	0.426342	0.249931	0.306686	1.15242	0.174244	0.349934	0.13908	0.145743	0.728579	GOMF_CALCIUM_ION_BINDING
SYT13	0.908316	0.830341	0.758884	0.985847	0.752529	0.861518	1.01326	1.04671	0.628746	0.736763	0.855924	0.6886	0.245515	GOMF_CALCIUM_ION_BINDING
CHP2	0.000293324	0	0.00087059	0	0	0	0	0	0	0	0	0	0	GOMF_CALCIUM_ION_BINDING
BRAF	1.47208	1.53455	1.45286	1.46346	1.48477	1.48861	1.47051	1.50957	1.48214	1.49057	1.6441	1.46478	1.41861	GOMF_CALCIUM_ION_BINDING
SYT1	2.62906	2.51744	2.74942	2.60316	2.76234	2.72162	2.6728	2.58028	2.65868	2.64399	2.59484	2.77008	2.5105	GOMF_CALCIUM_ION_BINDING
SYT4	0.962549	0.806225	1.00913	0.978469	1.07404	1.07982	0.962588	1.0449	0.817208	0.86484	0.781346	1.04753	1.00519	GOMF_CALCIUM_ION_BINDING
SYT5	0.681708	0.651986	0.619137	0.635115	0.696579	0.649983	0.734074	0.79029	0.594188	0.616585	0.527337	0.586776	0.602656	GOMF_CALCIUM_ION_BINDING
SYT15	0.229054	0.220745	0.249089	0.229749	0.192425	0.232831	0.274584	0.182051	0.174244	0.205699	0.321822	0.163579	0.200653	GOMF_CALCIUM_ION_BINDING
SYT3	0.61654	0.64541	0.625583	0.58797	0.599148	0.584037	0.609685	0.613394	0.632169	0.679201	0.703219	0.566526	0.728579	GOMF_CALCIUM_ION_BINDING
IQGAP1	0.852637	0.793721	0.829753	0.837363	0.985623	0.66205	0.509985	0.786345	0.816465	0.892464	0.6499	0.951906	0.856349	GOMF_CALCIUM_ION_BINDING
CPNE1	0.599759	0.609321	0.600521	0.614018	0.583939	0.618858	0.586164	0.601427	0.572572	0.561821	0.709083	0.63421	0.555208	GOMF_CALCIUM_ION_BINDING
SYT8	0.000293324	0.0014149	0.00087059	0	0	0	0.0016913	0	0	0	0	0	0	GOMF_CALCIUM_ION_BINDING
SYT7	0.977946	0.973661	1.07068	1.02921	1.00861	0.986046	0.937692	1.01435	1.08423	1.09168	0.92843	1.07794	0.999214	GOMF_CALCIUM_ION_BINDING
SYT12	0.715529	0.686089	0.696978	0.671906	0.718668	0.651094	0.717181	0.776323	0.707137	0.735342	0.616981	0.502624	0.856349	GOMF_CALCIUM_ION_BINDING
CPNE6	0.339329	0.418965	0.34281	0.443437	0.175478	0.120689	0.167949	0.403855	0.164346	0.361869	0.372072	0.0915135	0.210004	GOMF_CALCIUM_ION_BINDING
CDH2	1.51187	1.48491	1.51014	1.61993	1.73599	1.38754	1.55367	1.63236	1.72225	1.78732	1.10502	1.81064	1.09943	GOMF_CALCIUM_ION_BINDING
NAALADL1	0.0172579	0.0301102	0.00948183	0.0133516	0.0134928	0.0194339	0.0166238	0.0197365	0.0237029	0.00767031	0.00738819	0.0150178	0	GOMF_CALCIUM_ION_BINDING
CDH3	0.335551	0.368022	0.348706	0.359264	0.351838	0.395736	0.375388	0.419505	0.483138	0.412602	0.431137	0.400181	0.270364	GOMF_CALCIUM_ION_BINDING
EFCAB10	0.202088	0.245327	0.190279	0.188824	0.228073	0.295016	0.280842	0.34233	0.246225	0.205699	0.235683	0.257497	0.200653	GOMF_CALCIUM_ION_BINDING
PLA2G4B	0.00234107	0.0028252	0.00519755	0.00300271	0.00152007	0	0.00337605	0	0.0143764	0	0	0.00506385	0	GOMF_CALCIUM_ION_BINDING
PDCD6	0.74427	0.736221	0.767006	0.714048	0.668432	0.714954	0.750635	0.810745	0.716596	0.691183	0.726212	0.67697	0.760975	GOMF_CALCIUM_ION_BINDING
BCL2L10	0.0175398	0.0314305	0.0170886	0.0177125	0.0208115	0	0.0117031	0.00800256	0.0048452	0.0114553	0.00738819	0.00506385	0.0147497	GOMF_CALCIUM_ION_BINDING
CDH4	0.927492	0.644554	1.03424	0.92835	0.847647	0.818441	0.558026	0.591197	0.892021	0.873727	0.299972	0.494544	0.668559	GOMF_CALCIUM_ION_BINDING
CDH5	0.0121522	0.0221032	0.0128791	0.00449631	0.0105304	0.00982563	0.00839142	0.00401971	0.0143764	0.00385209	0.00738819	0	0	GOMF_CALCIUM_ION_BINDING
CDH6	0.492099	0.527796	0.804393	0.139286	1.04647	0.721607	0.0731288	0.100496	1.10154	1.01138	1.65114	1.09669	0.968063	GOMF_CALCIUM_ION_BINDING
CDH7	0.38747	0.358815	1.07941	0.400101	0.383819	0.401688	0.873062	1.03346	0.775157	0.442939	1.22536	0.123325	0.487527	GOMF_CALCIUM_ION_BINDING
CDH8	1.63194	1.53077	1.71139	1.83516	1.1521	1.43035	1.55992	1.82717	1.48566	1.20613	1.8428	0.648173	1.60021	GOMF_CALCIUM_ION_BINDING
CDH9	1.54575	1.82855	0.538586	1.17862	1.68802	0.771458	1.19941	0.644697	1.17515	1.85446	1.28687	0.746166	0.228122	GOMF_CALCIUM_ION_BINDING
CDH10	1.61962	1.42334	1.84132	1.76404	1.73321	1.8199	1.71312	1.72851	1.18481	1.97199	1.5031	1.67392	1.08364	GOMF_CALCIUM_ION_BINDING
EDIL3	1.21819	1.45651	1.42656	1.54294	0.649055	1.67666	1.79612	1.62801	0.982494	1.02401	1.03605	1.58765	1.13713	GOMF_CALCIUM_ION_BINDING
CDH11	0.842425	1.14699	1.04183	0.430213	1.22979	1.26161	0.950413	0.985681	1.56052	1.48529	1.62349	0.941541	1.11583	GOMF_CALCIUM_ION_BINDING
ADAM8	0.138295	0.140787	0.124862	0.18095	0.161007	0.120689	0.144294	0.252947	0.0879158	0.154619	0.133637	0.20679	0.117574	GOMF_CALCIUM_ION_BINDING
CDH12	2.03823	2.15428	1.4363	1.59217	2.24296	1.8969	1.87148	1.17404	1.45872	2.08954	1.12279	2.25234	1.5474	GOMF_CALCIUM_ION_BINDING
CDH13	1.45225	1.7484	1.24662	1.73633	1.74556	0.551792	0.476804	1.39323	1.33306	0.883956	1.99157	0.653861	1.88337	GOMF_CALCIUM_ION_BINDING
RASGRP1	0.8412	0.720145	0.896896	0.782561	1.04866	0.919646	0.626025	0.932465	1.12262	1.25632	0.886006	1.36221	1.13493	GOMF_CALCIUM_ION_BINDING
CDH15	0.00350688	0.00329429	0.00347194	0.00449631	0.00454433	0	0	0.00401971	0	0	0.00738819	0.0100693	0.0147497	GOMF_CALCIUM_ION_BINDING
CDH16	0.000293324	0.000943778	0	0	0.00303483	0	0.0016913	0.00401971	0	0	0	0	0	GOMF_CALCIUM_ION_BINDING
CDH17	0.0435189	0.0422794	0.0335302	0.0457168	0.0529747	0.0771857	0.0230991	0.0459424	0.0282921	0.0406029	0.0357448	0.0616283	0.094059	GOMF_CALCIUM_ION_BINDING
CDH18	2.13237	2.17454	1.69839	1.99874	1.8324	1.90871	1.95432	1.85691	2.21692	1.95503	2.20155	1.43421	1.77743	GOMF_CALCIUM_ION_BINDING
SLC25A13	0.610754	0.562263	0.638193	0.661521	0.597997	0.71591	0.69757	0.726987	0.602784	0.482904	0.833554	0.777026	0.579579	GOMF_CALCIUM_ION_BINDING
TUBB4A	0.764819	0.653563	0.828073	0.713174	0.789415	0.732782	0.761921	0.752712	0.594188	0.68802	0.636342	0.650457	0.705557	GOMF_CALCIUM_ION_BINDING
MYL12B	0.563236	0.418063	0.616827	0.544638	0.543624	0.561447	0.591406	0.656434	0.346913	0.469987	0.417107	0.507401	0.575611	GOMF_CALCIUM_ION_BINDING
MYL9	0.00813911	0.0107316	0.0262084	0.0133516	0.00754769	0.0514814	0.0585675	0.14608	0.0143764	0.0189276	0.0217979	0.0150178	0	GOMF_CALCIUM_ION_BINDING
CLGN	0.223653	0.229466	0.325038	0.232404	0.188496	0.302508	0.240892	0.222588	0.160996	0.264219	0.199578	0.184057	0.029015	GOMF_CALCIUM_ION_BINDING
UNC13B	0.929084	0.730898	0.995695	0.910764	0.90849	0.982956	0.912733	0.789635	1.06031	0.994475	0.990544	1.09094	1.10771	GOMF_CALCIUM_ION_BINDING
FBLN5	0.12243	0.153909	0.11628	0.0361194	0.138355	0.324239	0.322293	0.0907754	0.446387	0.162675	0.204259	0.385756	0.0818063	GOMF_CALCIUM_ION_BINDING
CIB2	0.0634919	0.0238953	0.139643	0.0870762	0.0475494	0.0813257	0.0981686	0.0940398	0.0548532	0.0744849	0.185225	0.0481627	0.0818063	GOMF_CALCIUM_ION_BINDING
CIB1	0.190889	0.24452	0.0728387	0.0895349	0.129405	0.0645237	0.0731288	0.100496	0.0548532	0.0873307	0.0623628	0.127143	0.0562123	GOMF_CALCIUM_ION_BINDING
SCGN	0.00611859	0.000943778	0.0128791	0.0104199	0.00754769	0.0241594	0.024703	0.311913	0.0143764	0.00767031	0.0813076	0	0	GOMF_CALCIUM_ION_BINDING
MYL12A	0.0275683	0.018949	0.0501491	0.0234597	0.0237048	0.0645237	0.0585675	0.0841721	0.0282921	0.0189276	0.075084	0.0660256	0.0428265	GOMF_CALCIUM_ION_BINDING
CAMKK2	1.09623	1.09991	0.971256	1.01736	1.05124	1.12195	1.03522	1.03083	0.948751	0.788842	0.778873	1.20951	0.934503	GOMF_CALCIUM_ION_BINDING
CGREF1	0.476025	0.529892	0.483264	0.477854	0.422905	0.463992	0.497231	0.481029	0.426775	0.381594	0.567464	0.22537	0.401404	GOMF_CALCIUM_ION_BINDING
DLL3	0.108486	0.131464	0.118275	0.0821166	0.0753045	0.142702	0.147925	0.202792	0.0591264	0.138046	0.105347	0.177338	0.0691978	GOMF_CALCIUM_ION_BINDING
CETN2	0.344536	0.252517	0.362539	0.311251	0.290076	0.375286	0.381767	0.37758	0.202653	0.296668	0.264987	0.257497	0.301427	GOMF_CALCIUM_ION_BINDING
CETN3	0.325961	0.317636	0.391787	0.319992	0.339472	0.366828	0.277277	0.34049	0.410043	0.405055	0.362476	0.362073	0.308858	GOMF_CALCIUM_ION_BINDING
MASP2	0.346655	0.389353	0.292515	0.283922	0.331738	0.340419	0.380357	0.321649	0.355593	0.334091	0.387608	0.370835	0.228122	GOMF_CALCIUM_ION_BINDING
CAPN9	0.0286684	0.0198525	0.01625	0.0191564	0.0251443	0.0380352	0.0214893	0.0158603	0.0048452	0.00767031	0.0146528	0.0100693	0	GOMF_CALCIUM_ION_BINDING
MAN1A2	1.44265	1.39645	1.49059	1.44908	1.30513	1.50677	1.52458	1.37963	1.2223	1.27623	1.45516	1.6212	1.44685	GOMF_CALCIUM_ION_BINDING
EHD1	0.116637	0.0854865	0.160611	0.139286	0.11211	0.128151	0.156282	0.200253	0.12233	0.135221	0.128124	0.134679	0.12887	GOMF_CALCIUM_ION_BINDING
ADAMTS13	0.382755	0.341735	0.376678	0.375428	0.334566	0.351619	0.331868	0.264081	0.359869	0.334091	0.339226	0.36428	0.38933	GOMF_CALCIUM_ION_BINDING
CAPN11	0.0206287	0.0139457	0.01625	0.0361194	0.0120141	0.0146563	0.0263009	0.0459424	0.0048452	0.0114553	0.0146528	0.0199105	0.0147497	GOMF_CALCIUM_ION_BINDING
FSTL1	0.264135	0.349832	0.345572	0.370321	0.115624	0.297528	0.583077	0.225	0.140333	0.0475941	0.231331	0.115588	0.094059	GOMF_CALCIUM_ION_BINDING
ANXA10	0.00756278	0.00749341	0.00948183	0.00449631	0.00454433	0.00982563	0.00839142	0.00800256	0	0.0189276	0.0146528	0.00506385	0.029015	GOMF_CALCIUM_ION_BINDING
PADI2	0.0705329	0.0636047	0.0830347	0.120293	0.0556621	0.142702	0.143076	0.113127	0.12233	0.0809553	0.256814	0.115588	0.094059	GOMF_CALCIUM_ION_BINDING
MAN1B1	0.443139	0.491728	0.460933	0.439074	0.48695	0.475781	0.477369	0.530169	0.441125	0.40353	0.457907	0.453521	0.424588	GOMF_CALCIUM_ION_BINDING
CHP1	0.688734	0.604885	0.596126	0.70135	0.557764	0.591737	0.592706	0.58599	0.559336	0.558626	0.520648	0.58413	0.798341	GOMF_CALCIUM_ION_BINDING
FKBP9	0.163177	0.145543	0.159405	0.162694	0.150368	0.282234	0.260862	0.19513	0.17097	0.126635	0.24426	0.111667	0.171329	GOMF_CALCIUM_ION_BINDING
EFHC1	0.551282	0.616006	0.590121	0.527987	0.620097	0.741879	0.719127	0.728499	0.628746	0.528757	0.625889	0.759661	0.587409	GOMF_CALCIUM_ION_BINDING
RASGRP4	0.0445794	0.0553662	0.0423146	0.0305383	0.0322709	0.0514814	0.0688115	0.038615	0.0461788	0.0334973	0.0357448	0.0435798	0.029015	GOMF_CALCIUM_ION_BINDING
CIB3	0.00871468	0.00516558	0.00777318	0.00746819	0.0120141	0.0049406	0.0100504	0.0158603	0	0.0114553	0.00738819	0.0100693	0.029015	GOMF_CALCIUM_ION_BINDING
FAT3	1.8485	1.75815	1.8518	1.84265	1.63156	1.53839	1.46994	1.74122	1.47762	1.6765	1.17361	1.21513	1.95917	GOMF_CALCIUM_ION_BINDING
PLA2G4E	0.0248057	0.0256801	0.0319138	0.02203	0.0193576	0.0194339	0.0166238	0.0197365	0.0282921	0.0510479	0.0217979	0.0295336	0.0562123	GOMF_CALCIUM_ION_BINDING
CANT1	0.230092	0.198892	0.25007	0.178959	0.239626	0.232831	0.192562	0.189946	0.254438	0.344717	0.25267	0.152965	0.245515	GOMF_CALCIUM_ION_BINDING
CALR3	0.000293324	0.000472145	0	0.00300271	0.00152007	0	0.0016913	0	0	0	0	0	0	GOMF_CALCIUM_ION_BINDING
FBLN7	0.585669	0.743444	0.0908812	0.436876	0.316579	0.0771857	0.663637	0.234517	0.293325	0.18091	0.111154	0.190675	0.395409	GOMF_CALCIUM_ION_BINDING
CIB4	0.0601836	0.0495048	0.01625	0.0603827	0.0134928	0.033459	0.0419652	0.0422941	0.00963694	0.0262735	0.075084	0.103718	0.094059	GOMF_CALCIUM_ION_BINDING
COMP	0.00321572	0.00749341	0.00260655	0.00150395	0.00303483	0	0.00337605	0.00401971	0.00963694	0.00385209	0.00738819	0.00506385	0	GOMF_CALCIUM_ION_BINDING
OTOL1	0.000293324	0	0.01625	0.00746819	0.00454433	0.033459	0.00505428	0.00800256	0.0143764	0.00385209	0.0217979	0.00506385	0	GOMF_CALCIUM_ION_BINDING
SNTN	0.0685328	0.0866489	0.0639046	0.0629968	0.0753045	0.0602196	0.0659092	0.0567069	0.0758104	0.0645949	0.0492577	0.0435798	0.094059	GOMF_CALCIUM_ION_BINDING
EGFLAM	0.0264654	0.0314305	0.0294778	0.026305	0.0378891	0.0241594	0.0214893	0.0158603	0.0373275	0.0334973	0.194846	0.00506385	0.0818063	GOMF_CALCIUM_ION_BINDING
CAPSL	0.00350688	0.0014149	0.0343361	0.00894654	0.0120141	0.0194339	0.0100504	0	0	0.00385209	0.00738819	0.0481627	0	GOMF_CALCIUM_ION_BINDING
CPS1	0.285331	0.278157	0.442139	0.330676	0.365833	0.488872	0.527436	0.546536	0.453304	0.376746	0.542556	0.516799	0.286173	GOMF_CALCIUM_ION_BINDING
MYL6B	0.556527	0.562134	0.678192	0.561915	0.553953	0.676939	0.694157	0.730757	0.506523	0.552164	0.692764	0.553907	0.587409	GOMF_CALCIUM_ION_BINDING
S100A16	0.00727432	0.00980883	0.00777318	0.0118882	0.00604861	0.0241594	0.00505428	0.00401971	0.0048452	0.0114553	0.0146528	0.00506385	0	GOMF_CALCIUM_ION_BINDING
VCAN	0.0506275	0.0465442	0.130061	0.0443587	0.182536	0.135487	0.480743	0.100496	0.196498	0.7438	0.20889	0.177338	0.171329	GOMF_CALCIUM_ION_BINDING
NCAN	0.692622	0.678034	0.673228	0.721263	0.587102	0.701332	0.752436	0.859704	0.483138	0.486705	0.544687	0.797799	0.681245	GOMF_CALCIUM_ION_BINDING
EFCAB3	0.0362921	0.0427077	0.0485934	0.0305383	0.0609875	0.0146563	0.027893	0.0422941	0.0417757	0.135221	0.0217979	0.0789565	0.0147497	GOMF_CALCIUM_ION_BINDING
CCBE1	0.572522	0.878845	0.760248	0.122571	0.653812	0.395736	0.0816368	0.277076	0.527269	1.10036	0.06877	0.160069	1.08611	GOMF_CALCIUM_ION_BINDING
DSG4	0.00175698	0.00188551	0.00173944	0.00598479	0.00152007	0	0.00337605	0	0	0.00385209	0	0	0	GOMF_CALCIUM_ION_BINDING
CAPN12	0.116413	0.10111	0.108204	0.102815	0.0977596	0.105369	0.0968148	0.179387	0.099693	0.0712132	0.0425538	0.103718	0.210004	GOMF_CALCIUM_ION_BINDING
EFHB	0.13379	0.121223	0.144044	0.122571	0.156783	0.183637	0.126933	0.14608	0.129621	0.167963	0.13908	0.193946	0.105976	GOMF_CALCIUM_ION_BINDING
RASEF	0.0155627	0.00980883	0.0367451	0.0277207	0.00303483	0.0146563	0.0133495	0.0197365	0.0282921	0.549988	0.0288273	0.0100693	0	GOMF_CALCIUM_ION_BINDING
DAG1	0.489351	0.465525	0.492895	0.469246	0.509668	0.521471	0.483535	0.500593	0.505002	0.492968	0.460495	0.497794	0.511279	GOMF_CALCIUM_ION_BINDING
DGKA	0.46741	0.630072	0.289841	0.362545	0.449126	0.349402	0.420125	0.40861	0.193388	0.183453	0.165319	0.421924	0.316164	GOMF_CALCIUM_ION_BINDING
DGKB	2.1812	2.25866	1.89475	2.04213	1.97312	1.51398	1.13414	1.2824	1.89796	1.77242	1.79797	1.54755	2.02439	GOMF_CALCIUM_ION_BINDING
DGKG	0.793739	1.38482	0.590345	0.611814	1.24995	0.554573	0.405052	0.859146	1.58627	1.76484	1.04756	1.02167	1.41803	GOMF_CALCIUM_ION_BINDING
RHBDL3	0.837036	0.730459	1.03825	0.937666	0.753873	0.859463	0.863423	0.558976	0.670229	0.945581	0.3358	0.350866	0.97128	GOMF_CALCIUM_ION_BINDING
CALML6	0.019508	0.00749341	0.0179256	0.0277207	0.026579	0.0194339	0.0326346	0.00800256	0.00963694	0.0189276	0.0146528	0.0150178	0.0147497	GOMF_CALCIUM_ION_BINDING
CABP7	0.00900218	0.0028252	0.00862835	0.00598479	0.0178988	0.0049406	0.00337605	0.00800256	0.0143764	0.111936	0.133637	0.00506385	0.0691978	GOMF_CALCIUM_ION_BINDING
OIT3	0.0308603	0.0238953	0.0262084	0.0291318	0.0237048	0.0146563	0.0214893	0.0273867	0.0417757	0.0262735	0.0492577	0.0295336	0.0147497	GOMF_CALCIUM_ION_BINDING
S100Z	0.0830715	0.082762	0.0555503	0.0732987	0.0791285	0.221045	0.0788193	0.0841721	0.594188	0.0809553	0.122541	0.0956198	0.0562123	GOMF_CALCIUM_ION_BINDING
DNASE1L2	0.109855	0.115467	0.135836	0.129334	0.114456	0.124436	0.125666	0.103688	0.0879158	0.0777322	0.13908	0.123325	0.12887	GOMF_CALCIUM_ION_BINDING
DNASE1L3	0.00553956	0.00656378	0.00862835	0.00598479	0.00454433	0.0049406	0.00505428	0	0.00963694	0	0.0217979	0.0100693	0.0147497	GOMF_CALCIUM_ION_BINDING
DSC1	0.0700337	0.060328	0.118275	0.0484204	0.0149664	0.0241594	0.0495905	0.0158603	0.0282921	0.0299004	0.0492577	0.0295336	0.0691978	GOMF_CALCIUM_ION_BINDING
DSC2	0.135082	0.135632	0.155768	0.15327	0.0854281	0.120689	0.120561	0.0940398	0.199587	0.117875	0.133637	0.119474	0.171329	GOMF_CALCIUM_ION_BINDING
DSC3	0.00582917	0.00329429	0.00347194	0.00598479	0.0105304	0	0.0016913	0	0.00963694	0.00385209	0	0	0.0428265	GOMF_CALCIUM_ION_BINDING
DSG1	0.00234107	0.00188551	0.0043356	0.00150395	0.00303483	0.0146563	0.0100504	0	0.0048452	0.00385209	0.0146528	0	0.0147497	GOMF_CALCIUM_ION_BINDING
DSG2	0.0609493	0.0452691	0.0319138	0.0162637	0.0308549	0.0771857	0.0419652	0.0567069	0.140333	0.00767031	0.00738819	0.00506385	0.316164	GOMF_CALCIUM_ION_BINDING
DSG3	0.0408563	0.0397002	0.00173944	0.00449631	0.0222606	0.0049406	0.00839142	0.0311618	0.00963694	0	0.00738819	0	0	GOMF_CALCIUM_ION_BINDING
DSPP	0.000879379	0	0	0	0.00152007	0	0.0016913	0	0	0	0	0	0	GOMF_CALCIUM_ION_BINDING
EGF	0.315871	0.130765	0.563335	0.205096	0.437605	0.153303	0.0465564	0.0349044	0.357737	0.537823	0.414245	0.532025	0.441198	GOMF_CALCIUM_ION_BINDING
CELSR3	0.343207	0.406547	0.375945	0.323582	0.32746	0.344934	0.372523	0.360313	0.390664	0.379984	0.439343	0.362073	0.370566	GOMF_CALCIUM_ION_BINDING
CELSR2	0.642296	0.67124	0.641588	0.586411	0.706269	0.663131	0.695183	0.602437	0.717531	0.737472	0.596716	0.553907	0.591271	GOMF_CALCIUM_ION_BINDING
MEGF6	0.0581352	0.0482384	0.105478	0.111059	0.058333	0.0854265	0.0759834	0.305965	0.0237029	0.0612476	0.0425538	0.0481627	0.0562123	GOMF_CALCIUM_ION_BINDING
MEGF8	0.687471	0.697993	0.668953	0.673826	0.633757	0.677983	0.732508	0.734494	0.636691	0.645534	0.669475	0.635391	0.674949	GOMF_CALCIUM_ION_BINDING
AIF1	0.00234107	0.00423094	0.00173944	0	0.00454433	0	0.00337605	0	0.0143764	0	0.00738819	0.0150178	0.029015	GOMF_CALCIUM_ION_BINDING
EML1	0.865504	1.0885	0.797363	0.794088	0.685412	0.572224	0.582191	0.605453	1.00038	0.980942	0.776386	0.657239	1.04618	GOMF_CALCIUM_ION_BINDING
EPS15	1.03332	0.915585	1.23839	1.16964	1.1008	1.18764	1.16593	1.21333	1.21046	1.11456	1.29977	1.20477	0.856349	GOMF_CALCIUM_ION_BINDING
F7	0.0349405	0.0274576	0.0187611	0.0104199	0.028009	0.00982563	0.00839142	0.0158603	0	0.0189276	0.00738819	0	0.0691978	GOMF_CALCIUM_ION_BINDING
F9	0.00175698	0.00188551	0.00260655	0.00150395	0	0.0049406	0.0016913	0.00401971	0	0.00385209	0.00738819	0.0100693	0	GOMF_CALCIUM_ION_BINDING
F10	0.0591606	0.0431357	0.0728387	0.0551068	0.0502705	0.0602196	0.027893	0.128416	0.0879158	0.0612476	0.128124	0.038948	0.0562123	GOMF_CALCIUM_ION_BINDING
F12	0.167787	0.121223	0.145916	0.150083	0.140564	0.153303	0.189287	0.303964	0.0758104	0.208101	0.0558597	0.142086	0	GOMF_CALCIUM_ION_BINDING
FBLN1	0.0135765	0.0111922	0.0103336	0.00894654	0.0120141	0.0194339	0.0198735	0.0158603	0.0237029	0.0510479	0.0146528	0.0481627	0.029015	GOMF_CALCIUM_ION_BINDING
FAT1	0.0316794	0.014403	0.37996	0.260583	0.0569996	0.435782	0.174801	0.649249	0.0798832	0.0510479	0.876209	0.0526978	0.0691978	GOMF_CALCIUM_ION_BINDING
FAT2	0.451312	0.36026	0.450867	0.477352	0.404702	0.407559	0.451191	0.541922	0.608822	0.538943	0.611548	0.49127	0.424588	GOMF_CALCIUM_ION_BINDING
FBLN2	0.0524516	0.0720902	0.0646561	0.0732987	0.0623087	0.0425637	0.0615191	0.0459424	0.0505377	0.0226161	0.0623628	0.0150178	0.0691978	GOMF_CALCIUM_ION_BINDING
FBN1	1.1793	1.12001	1.20269	1.18859	1.08644	1.15829	1.25802	1.17458	1.01049	1.02474	1.2541	1.37849	1.03248	GOMF_CALCIUM_ION_BINDING
VWCE	0.271106	0.261147	0.24415	0.273615	0.262682	0.287392	0.196891	0.281322	0.226434	0.183453	0.204259	0.379424	0.228122	GOMF_CALCIUM_ION_BINDING
FBN2	0.0527116	0.0582675	0.061642	0.0484204	0.0609875	0.0558725	0.037325	0.0531483	0.0548532	0.0645949	0.13908	0.057186	0.0691978	GOMF_CALCIUM_ION_BINDING
EFEMP1	0.0155627	0.0180436	0.0423146	0.0118882	0.0475494	0.0514814	0.024703	0.212803	0.0839181	0.0904836	0.0813076	0.0956198	0.029015	GOMF_CALCIUM_ION_BINDING
CDHR3	0.825218	0.467945	1.12791	1.02978	0.772007	1.10081	1.0448	0.607452	1.16727	1.05984	0.852798	0.44629	1.3999	GOMF_CALCIUM_ION_BINDING
SCUBE3	0.177449	0.22583	0.17715	0.164761	0.195348	0.205848	0.23105	0.234517	0.229317	0.170584	0.276964	0.292635	0.12887	GOMF_CALCIUM_ION_BINDING
NID2	0.0586482	0.0371057	0.0319138	0.0375035	0.0803958	0.312301	0.241864	0.13141	0.0505377	0.0299004	0.0357448	0.257497	0.029015	GOMF_CALCIUM_ION_BINDING
CLSTN1	1.39466	1.38562	1.43493	1.35467	1.39562	1.39099	1.46305	1.40116	1.41509	1.42757	1.33767	1.36552	1.34386	GOMF_CALCIUM_ION_BINDING
RPH3A	1.26513	1.08261	1.38501	1.36062	1.15828	1.15587	1.18193	1.12574	1.47811	1.34503	1.61163	1.07237	1.02968	GOMF_CALCIUM_ION_BINDING
MMRN1	0.00986354	0.00842106	0.0111838	0.0104199	0.00454433	0.0146563	0.00672606	0.00401971	0.0048452	0.0114553	0	0.0199105	0.0147497	GOMF_CALCIUM_ION_BINDING
CD93	0.000293324	0.0028252	0.00260655	0.00150395	0.00454433	0.0049406	0	0	0.0048452	0.00767031	0.00738819	0	0	GOMF_CALCIUM_ION_BINDING
NINL	0.205574	0.126903	0.228988	0.186869	0.172417	0.199617	0.116693	0.134384	0.295798	0.532179	0.431137	0.203614	0.424588	GOMF_CALCIUM_ION_BINDING
UNC13A	1.19424	1.23147	1.10197	1.17682	1.20249	1.1268	1.13835	1.07446	1.15243	0.962779	1.14947	1.23751	0.988564	GOMF_CALCIUM_ION_BINDING
TBC1D9B	0.715247	0.737087	0.671931	0.664467	0.703565	0.691334	0.692784	0.668729	0.740268	0.776719	0.700258	0.715894	0.739648	GOMF_CALCIUM_ION_BINDING
SWAP70	0.429167	0.0660461	0.341224	0.546782	0.662179	0.321877	0.115395	0.119307	0.229317	0.7127	0.719157	0.880983	0.652162	GOMF_CALCIUM_ION_BINDING
FSTL4	1.6795	1.66818	1.8668	1.42109	1.73844	1.7813	1.93088	1.53054	1.22897	1.52632	0.661426	1.11191	1.25934	GOMF_CALCIUM_ION_BINDING
FLG	0.0627307	0.0870357	0.0669031	0.0551068	0.0596623	0.0470454	0.0688115	0.0459424	0.0417757	0.0645949	0.0288273	0.103718	0.0562123	GOMF_CALCIUM_ION_BINDING
ZZEF1	0.849703	0.828031	0.841836	0.838894	0.840671	0.822199	0.874422	0.816329	0.845231	0.800022	0.907736	0.835096	0.860506	GOMF_CALCIUM_ION_BINDING
TBC1D9	0.8514	0.773189	0.959936	0.909467	0.825464	1.01339	0.957572	0.902689	0.782454	0.716433	0.848595	0.658359	0.773791	GOMF_CALCIUM_ION_BINDING
STAB1	0.013292	0.0139457	0.00948183	0.00449631	0.0193576	0.0288341	0.0166238	0.0235784	0.0048452	0.0262735	0.0288273	0.0342663	0.0147497	GOMF_CALCIUM_ION_BINDING
SULF1	0.0264654	0.018949	0.0375451	0.0291318	0.156783	0.0288341	0.0117031	0.0158603	1.34224	0.801858	0.450048	0.469362	0.029015	GOMF_CALCIUM_ION_BINDING
ASTN2	1.32519	1.16029	1.71993	1.26768	1.60403	1.56476	1.28115	1.24317	1.41	2.09451	1.9567	1.09218	1.56163	GOMF_CALCIUM_ION_BINDING
ESYT1	0.459537	0.296201	0.429035	0.405464	0.4059	0.409499	0.404385	0.344162	0.298256	0.224559	0.28477	0.385756	0.418907	GOMF_CALCIUM_ION_BINDING
CRB1	0.830366	0.744126	0.914544	0.803427	0.878731	0.853934	0.816666	0.806352	0.963308	0.954695	0.935402	0.87559	0.988564	GOMF_CALCIUM_ION_BINDING
MACF1	1.56678	1.51193	1.64505	1.65365	1.60369	1.64273	1.64987	1.61517	1.61059	1.61092	1.65889	1.58567	1.54097	GOMF_CALCIUM_ION_BINDING
PADI4	0.133575	0.174303	0.0578447	0.0907591	0.0596623	0.0558725	0.126933	0.106857	0.0328333	0.0510479	0.0288273	0.057186	0.0428265	GOMF_CALCIUM_ION_BINDING
CBLC	0.0104368	0.015316	0.0145678	0.0104199	0.0134928	0.00982563	0.0149897	0.0235784	0.0237029	0.00767031	0.0146528	0.0100693	0.029015	GOMF_CALCIUM_ION_BINDING
ALOX15B	0.085247	0.0375392	0.0154097	0.0416296	0.0251443	0.0558725	0.00672606	0.0235784	0.0328333	0.0299004	0.0492577	0.0247487	0.0147497	GOMF_CALCIUM_ION_BINDING
ALPL	0.0242511	0.0125711	0.272044	0.0551068	0.0727362	0.247127	0.0326346	0.0774669	0.125991	0.0152075	0.0146528	0.0526978	0.0428265	GOMF_CALCIUM_ION_BINDING
NPNT	0.0231397	0.0157718	0.283082	0.0616917	0.0461825	0.247127	0.0570842	0.0422941	0.0548532	0.353377	0.0288273	0.779572	0.817028	GOMF_CALCIUM_ION_BINDING
HMCN2	0.0164111	0.0212043	0.0170886	0.0177125	0.0105304	0.0194339	0.0117031	0.0197365	0.0048452	0.00385209	0.0217979	0.0100693	0	GOMF_CALCIUM_ION_BINDING
RASGRP3	0.228361	0.163091	0.256394	0.253077	0.24312	0.211991	0.203305	0.207826	0.300701	0.222246	0.296221	0.287411	0.219158	GOMF_CALCIUM_ION_BINDING
GCA	0.590969	0.552048	0.707016	0.64987	0.623008	0.63757	0.509985	0.63917	0.694524	0.624924	0.629401	0.570653	0.668559	GOMF_CALCIUM_ION_BINDING
PAMR1	0.594566	0.493854	0.245638	0.474835	0.166231	0.277014	0.144294	0.687373	0.140333	0.157321	0.222493	0.213072	0.316164	GOMF_CALCIUM_ION_BINDING
GALNT3	0.386145	0.50196	0.15087	0.31927	0.395612	0.186881	0.235014	0.261877	0.160996	0.210491	0.175386	0.193946	0.171329	GOMF_CALCIUM_ION_BINDING
EGFL6	0.0121522	0.0107316	0.00777318	0.00598479	0.00904161	0.00982563	0.00672606	0.00401971	0.0048452	0.0114553	0.0146528	0.0247487	0	GOMF_CALCIUM_ION_BINDING
SNED1	1.12983	1.12817	0.785674	1.08924	1.21668	1.13197	1.17201	1.33718	0.61002	0.568142	0.75334	1.13789	0.55101	GOMF_CALCIUM_ION_BINDING
AOC1	0.00321572	0.00376287	0.00173944	0.00300271	0.00754769	0.0049406	0.00505428	0.00800256	0.0048452	0	0	0.00506385	0	GOMF_CALCIUM_ION_BINDING
PCDHGA12	0.0300396	0.0461196	0.0311033	0.0248847	0.0378891	0.0380352	0.0541022	0.0602365	0.0190647	0.0226161	0.0217979	0.0789565	0.0147497	GOMF_CALCIUM_ION_BINDING
GLCE	1.03018	1.13181	0.794995	0.736175	1.0996	0.844796	0.73188	0.820622	1.14026	1.22705	0.717732	1.22495	1.17982	GOMF_CALCIUM_ION_BINDING
PCDHB5	0.067278	0.0672617	0.0639046	0.0470707	0.0350891	0.0514814	0.043501	0.0567069	0.0461788	0.0809553	0.0425538	0.0435798	0.117574	GOMF_CALCIUM_ION_BINDING
CABYR	0.395451	0.413712	0.384658	0.369034	0.380661	0.43941	0.356416	0.503136	0.351275	0.379984	0.31466	0.359854	0.41315	GOMF_CALCIUM_ION_BINDING
PLA2G2D	0.00117211	0.000943778	0.00087059	0.00150395	0	0	0	0	0	0	0	0	0	GOMF_CALCIUM_ION_BINDING
GCH1	0.133143	0.0908847	0.175408	0.207906	0.0953211	0.11691	0.0886017	0.277076	0.0839181	0.114916	0.384545	0.180711	0.301427	GOMF_CALCIUM_ION_BINDING
MYOF	0.0437843	0.0499261	0.0578447	0.0375035	0.0308549	0.0425637	0.0688115	0.0706566	0.0633578	0.203282	0.0558597	0.038948	0.117574	GOMF_CALCIUM_ION_BINDING
ITGB1BP2	0.00813911	0.0125711	0.00777318	0.00449631	0.00604861	0.0194339	0.0117031	0.0119492	0	0.0226161	0.00738819	0.0100693	0	GOMF_CALCIUM_ION_BINDING
PCDH17	0.658634	0.880714	0.98428	0.641009	1.12806	0.866952	0.786984	0.60445	1.29178	1.30591	1.48299	1.12814	0.858432	GOMF_CALCIUM_ION_BINDING
HPGDS	0.0272928	0.0414214	0.0220868	0.0248847	0.0294342	0.0288341	0.024703	0.0235784	0.0237029	0.0299004	0.0288273	0.0247487	0.0147497	GOMF_CALCIUM_ION_BINDING
PCDH11X	1.11749	1.15626	1.30835	1.09702	1.10237	1.18245	1.5402	1.64425	1.60422	1.87294	1.30423	0.854749	0.41315	GOMF_CALCIUM_ION_BINDING
PCLO	1.72823	1.63733	2.05664	1.91125	1.79154	2.12189	2.09362	2.01657	2.04809	2.02169	1.85918	1.87854	1.87062	GOMF_CALCIUM_ION_BINDING
AMY2A	0.00292437	0.00702884	0.00347194	0.00150395	0.00604861	0	0.00505428	0.0119492	0.0048452	0.00385209	0.00738819	0.00506385	0	GOMF_CALCIUM_ION_BINDING
GPD2	0.571814	0.708101	0.737728	0.553152	0.760267	0.793591	0.650575	0.727744	0.799019	1.08282	0.813417	1.23366	0.446597	GOMF_CALCIUM_ION_BINDING
PPP2R3B	0.167388	0.179021	0.180613	0.165791	0.172417	0.160229	0.173666	0.222588	0.147331	0.149165	0.204259	0.222328	0.13988	GOMF_CALCIUM_ION_BINDING
CDH20	0.90038	0.95468	1.33093	1.08443	0.464026	0.771458	0.352671	0.422568	0.478305	0.408089	0.544687	1.02312	1.85791	GOMF_CALCIUM_ION_BINDING
PLA2G4D	0.0127224	0.012112	0.0262084	0.00894654	0.00904161	0.00982563	0.0100504	0.00401971	0.0237029	0.0262735	0.0217979	0.0295336	0.0691978	GOMF_CALCIUM_ION_BINDING
CDH19	0.0183844	0.0247886	0.0691384	0.0907591	0.0406712	0.0514814	0.040424	0.766065	0.0505377	0.0578742	0.0425538	0.0616283	0.0428265	GOMF_CALCIUM_ION_BINDING
DLL1	0.0147125	0.0125711	0.0128791	0.0118882	0.0149664	0.00982563	0.0117031	0.00800256	0.0328333	0.0152075	0.0146528	0.038948	0.0562123	GOMF_CALCIUM_ION_BINDING
EFCAB9	0.00640781	0.00423094	0.00605779	0.00598479	0.0134928	0	0.00337605	0.00401971	0	0	0.00738819	0	0.0147497	GOMF_CALCIUM_ION_BINDING
CRB2	0.106424	0.110368	0.144044	0.141467	0.0662485	0.11691	0.0940943	0.197699	0.136792	0.0441125	0.155013	0.0481627	0.13988	GOMF_CALCIUM_ION_BINDING
GSN	0.286091	0.299532	0.430654	0.280776	0.340863	0.616461	0.497231	0.345987	0.533018	0.538943	0.399649	0.418051	0.350955	GOMF_CALCIUM_ION_BINDING
GUCA1B	0.0926584	0.111831	0.0944015	0.102815	0.122569	0.089489	0.128197	0.113127	0.136792	0.0904836	0.180334	0.087368	0.105976	GOMF_CALCIUM_ION_BINDING
PADI1	0.00234107	0.00188551	0.00173944	0.00150395	0.00152007	0.0049406	0.00337605	0	0	0	0	0.00506385	0	GOMF_CALCIUM_ION_BINDING
EFEMP2	0.0459014	0.0247886	0.100667	0.0796154	0.0420556	0.11691	0.0872177	0.154649	0.0461788	0.0744849	0.190062	0.0526978	0.0818063	GOMF_CALCIUM_ION_BINDING
ANXA1	0.0578784	0.0265697	0.0270281	0.0524446	0.365833	0.430282	0.758979	0.151811	0.0505377	0.315783	0.0146528	0.435214	0.0147497	GOMF_CALCIUM_ION_BINDING
HABP2	0.0928954	0.155563	0.114275	0.0956215	0.0336822	0.0854265	0.0995183	0.0874863	0.0461788	0.0189276	0.0994604	0.0100693	0.0147497	GOMF_CALCIUM_ION_BINDING
ANXA3	0.0206287	0.00563214	0.0516992	0.026305	0.00754769	0.00982563	0.00672606	0.00401971	0.00963694	0.0152075	0.280885	0.368661	0.0428265	GOMF_CALCIUM_ION_BINDING
ANXA4	0.558559	0.372854	0.676727	0.662505	0.71133	0.581439	0.491258	0.711572	0.682546	0.42441	0.431137	0.341687	1.07866	GOMF_CALCIUM_ION_BINDING
ANXA5	0.283502	0.261664	0.155768	0.211623	0.549249	0.458841	0.41948	0.363822	0.099693	0.317649	0.339226	0.656116	0.228122	GOMF_CALCIUM_ION_BINDING
KCNIP3	0.72558	0.738987	0.853347	0.738932	0.721858	0.775643	0.810155	0.692322	0.851448	0.951246	0.596716	0.627056	0.734149	GOMF_CALCIUM_ION_BINDING
KCNIP2	0.482449	0.93538	0.189153	0.264698	0.511547	0.252716	0.19904	0.303964	0.259829	0.247038	0.349343	1.11309	0.210004	GOMF_CALCIUM_ION_BINDING
KCNIP1	0.156066	0.119791	0.222771	0.131566	0.658517	0.658792	0.106204	0.200253	0.285821	0.384797	1.6286	0.344	0.958264	GOMF_CALCIUM_ION_BINDING
EHD4	0.0498434	0.0362374	0.0851887	0.070746	0.101392	0.113097	0.104875	0.14608	0.0373275	0.341204	0.0357448	0.173939	0.0562123	GOMF_CALCIUM_ION_BINDING
EHD3	0.621408	0.584712	0.637792	0.519872	0.686354	0.66205	0.626425	0.64102	0.548449	0.618452	0.513855	0.643568	0.579579	GOMF_CALCIUM_ION_BINDING
EHD2	0.10227	0.217322	0.0563165	0.0537777	0.228073	0.105369	0.263641	0.154649	0.150787	0.190996	0.00738819	0.163579	0.12887	GOMF_CALCIUM_ION_BINDING
ANXA7	0.831665	0.838982	0.853713	0.823337	0.871627	0.841946	0.841772	0.834438	0.848696	0.853061	0.870222	0.819943	0.909366	GOMF_CALCIUM_ION_BINDING
ANXA11	0.776806	0.90946	0.669886	0.707302	0.818582	0.623612	0.752736	0.645611	0.700391	0.741701	0.408466	0.785455	0.786239	GOMF_CALCIUM_ION_BINDING
ANXA13	0.0413902	0.0495048	0.0359436	0.0375035	0.0222606	0.0194339	0.040424	0.0774669	0.0190647	0.0475941	0.0492577	0.0435798	0.0147497	GOMF_CALCIUM_ION_BINDING
AOAH	0.365902	0.477174	0.338834	0.376062	0.383189	0.356019	0.311675	0.327388	0.473419	0.447105	0.0623628	0.535007	0.52493	GOMF_CALCIUM_ION_BINDING
HPCAL1	0.820231	1.20107	0.268771	0.376062	0.411839	0.304977	0.117986	0.325483	0.368297	1.20202	0.881135	0.472805	0.27834	GOMF_CALCIUM_ION_BINDING
HSPA5	0.377989	0.397184	0.375578	0.275216	0.359225	0.401688	0.527436	0.419505	0.243452	0.381594	0.342625	0.357625	0.323349	GOMF_CALCIUM_ION_BINDING
HSPG2	0.0482709	0.0435632	0.0245644	0.0470707	0.0529747	0.0771857	0.0419652	0.0567069	0.0461788	0.0809553	0.20889	0.167059	0.0428265	GOMF_CALCIUM_ION_BINDING
NHSL2	0.383241	0.75356	0.105478	0.218965	0.371696	0.684196	0.545179	0.140271	0.154217	0.175777	0.468169	0.819172	0.150618	GOMF_CALCIUM_ION_BINDING
VWA2	0.0155627	0.0148597	0.0179256	0.0291318	0.0120141	0.0425637	0.0830388	0.0235784	0.0798832	0.231426	0.342625	0.0295336	0	GOMF_CALCIUM_ION_BINDING
EYS	0.619016	0.543077	0.503411	0.639284	0.525391	0.555956	0.500455	0.806983	0.525819	0.560758	0.511566	0.58013	0.617385	GOMF_CALCIUM_ION_BINDING
PADI6	0.00553956	0.00842106	0.00347194	0.00150395	0.00454433	0	0.0016913	0.00800256	0	0.00767031	0.00738819	0.0247487	0	GOMF_CALCIUM_ION_BINDING
IHH	0.00146465	0.000472145	0	0.00300271	0.00152007	0.0049406	0	0.00401971	0	0	0.00738819	0	0	GOMF_CALCIUM_ION_BINDING
ITIH1	0.00292437	0.0028252	0.00347194	0.00300271	0.00454433	0.00982563	0.0016913	0	0.0048452	0.00385209	0.0146528	0.0100693	0	GOMF_CALCIUM_ION_BINDING
JAG2	0.382877	0.386646	0.387166	0.433557	0.384447	0.401688	0.361606	0.431631	0.410043	0.360184	0.408466	0.42767	0.435732	GOMF_CALCIUM_ION_BINDING
EFCAB5	0.480319	0.424688	0.490648	0.444521	0.497247	0.463992	0.377525	0.399048	0.55799	0.610936	0.538262	0.389927	0.55101	GOMF_CALCIUM_ION_BINDING
SPATA21	0.135727	0.147902	0.112933	0.101624	0.140564	0.0854265	0.134459	0.128416	0.133221	0.114916	0.133637	0.149369	0.12887	GOMF_CALCIUM_ION_BINDING
AGRN	0.407558	0.349832	0.333611	0.406647	0.274172	0.232831	0.325508	0.344162	0.257142	0.298618	0.318256	0.370835	0.301427	GOMF_CALCIUM_ION_BINDING
HRNR	0.0495817	0.0752796	0.0532437	0.0551068	0.0489121	0.0687855	0.0774037	0.0637377	0.0417757	0.0744849	0.0288273	0.127143	0.029015	GOMF_CALCIUM_ION_BINDING
FLG2	0.0362921	0.0448433	0.0367451	0.0248847	0.0378891	0.0687855	0.0570842	0.0311618	0.00963694	0.0262735	0.0217979	0.0295336	0.0428265	GOMF_CALCIUM_ION_BINDING
CAPN8	0.0397867	0.0171363	0.0391408	0.0511073	0.0193576	0.0241594	0.0149897	0.0672109	0.0328333	0.185982	0.00738819	0.0100693	0.0562123	GOMF_CALCIUM_ION_BINDING
EFCAB8	0.0327692	0.0495048	0.0253872	0.0234597	0.028009	0.0241594	0.0230991	0.0531483	0.0417757	0.0370646	0.0492577	0.0295336	0.0428265	GOMF_CALCIUM_ION_BINDING
CDHR4	0.00524976	0.00235561	0	0	0.00754769	0.00982563	0.0016913	0	0	0	0	0	0.0147497	GOMF_CALCIUM_ION_BINDING
PLA2G2C	0.0264654	0.0418506	0.0111838	0.0148101	0.0596623	0.0514814	0.0450314	0.0273867	0.0190647	0.00385209	0	0.057186	0.0147497	GOMF_CALCIUM_ION_BINDING
LCP1	0.0459014	0.0331846	0.0302913	0.0234597	0.0322709	0.0687855	0.024703	0.0235784	0.0373275	0.0904836	0.105347	0.087368	0.0428265	GOMF_CALCIUM_ION_BINDING
LDLR	0.366407	0.212715	0.381411	0.394063	0.321691	0.395736	0.276381	0.522962	0.150787	0.0904836	0.405547	0.348589	0.529387	GOMF_CALCIUM_ION_BINDING
RAB44	0.00466958	0.00749341	0.00605779	0.00300271	0.00303483	0.0049406	0.00672606	0.00401971	0	0.00385209	0	0.00506385	0	GOMF_CALCIUM_ION_BINDING
LOXL2	0.179589	0.343238	0.190279	0.211623	0.254285	0.274381	0.279063	0.439041	0.351275	0.33588	0.0874432	0.248968	0.181326	GOMF_CALCIUM_ION_BINDING
LPL	0.38867	0.243713	0.142791	0.415997	0.36975	0.0975018	0.245731	0.239199	0.0879158	0.0510479	0.0558597	0.0435798	0.0428265	GOMF_CALCIUM_ION_BINDING
LRP1	0.848997	0.907419	0.797085	0.786273	0.838468	0.823693	0.881826	0.865247	0.792783	0.827351	0.748049	0.840278	0.734149	GOMF_CALCIUM_ION_BINDING
LRP2	0.032497	0.0439903	0.0683946	0.0333378	0.0406712	0.0558725	0.037325	0.0495603	0.196498	0.111936	0.0813076	0.0481627	0.563485	GOMF_CALCIUM_ION_BINDING
LRP4	0.0272928	0.0456945	0.0399364	0.0277207	0.0791285	0.033459	0.040424	0.0495603	0.140333	0.105914	0.0813076	0.0660256	0.094059	GOMF_CALCIUM_ION_BINDING
LTBP1	0.403173	0.237469	0.577857	0.505529	0.42805	0.211991	0.31579	0.299934	0.22061	0.414095	0.303691	0.90127	0.628114	GOMF_CALCIUM_ION_BINDING
LTBP2	0.0335847	0.0619695	0.0229142	0.0305383	0.0475494	0.0146563	0.043501	0.0273867	0.0417757	0.0475941	0.0492577	0.0481627	0.0562123	GOMF_CALCIUM_ION_BINDING
LTBP3	0.605401	0.656802	0.559507	0.593767	0.583541	0.566869	0.617523	0.532546	0.470131	0.361869	0.536099	0.560963	0.55101	GOMF_CALCIUM_ION_BINDING
ARSA	0.327068	0.331948	0.322971	0.330676	0.32314	0.287392	0.275483	0.295867	0.315088	0.276673	0.365699	0.339361	0.38933	GOMF_CALCIUM_ION_BINDING
MAN1A1	1.20654	1.56751	1.09969	0.755645	0.7482	1.4493	1.31517	1.08221	1.18545	1.2377	1.23717	0.529022	0.515877	GOMF_CALCIUM_ION_BINDING
MATN1	0.0474825	0.0327467	0.0431044	0.0319403	0.0623087	0.0380352	0.040424	0.0422941	0.0190647	0.0226161	0.0288273	0.0481627	0.105976	GOMF_CALCIUM_ION_BINDING
MATN2	0.352167	0.602886	0.273439	0.386705	0.272549	0.383582	0.475672	0.595318	0.270413	0.29471	0.585251	0.237329	0.245515	GOMF_CALCIUM_ION_BINDING
MATN3	0.00698568	0.00656378	0.00605779	0	0	0	0.00505428	0.00401971	0.0190647	0.00385209	0.0217979	0	0	GOMF_CALCIUM_ION_BINDING
MGP	0.0349405	0.17367	0.00519755	0.0104199	0.00754769	0.0049406	0.00337605	0	0	0	0.00738819	0.038948	0	GOMF_CALCIUM_ION_BINDING
MMP12	0.00204912	0.00329429	0.00260655	0.00449631	0.00604861	0	0.00505428	0	0.0048452	0.00767031	0	0	0	GOMF_CALCIUM_ION_BINDING
MMP13	0.00175698	0.000943778	0	0	0	0	0.0016913	0	0.0048452	0	0	0	0	GOMF_CALCIUM_ION_BINDING
UNC13C	1.02222	1.40253	1.54422	1.47476	0.990942	1.08761	1.14484	1.64195	0.707137	1.0632	0.653225	0.344	1.17181	GOMF_CALCIUM_ION_BINDING
CAPN14	0.104583	0.14181	0.214873	0.108719	0.143856	0.124436	0.0981686	0.0706566	0.183922	0.233691	0.280885	0.111667	0.245515	GOMF_CALCIUM_ION_BINDING
ASPH	1.09613	1.07393	1.28257	1.27702	1.06417	1.40038	1.43428	1.31936	1.11371	1.13799	1.11884	1.02167	1.24847	GOMF_CALCIUM_ION_BINDING
MYL1	0.00204912	0.0028252	0.00087059	0.00150395	0.00152007	0.0049406	0.00505428	0.00800256	0	0.00767031	0	0	0	GOMF_CALCIUM_ION_BINDING
MYL2	0.00175698	0.0028252	0	0.00150395	0	0	0.0016913	0.00401971	0	0	0	0.00506385	0	GOMF_CALCIUM_ION_BINDING
MYL3	0.000293324	0	0.00519755	0.00300271	0.00303483	0.00982563	0.0016913	0.0119492	0.0048452	0.00385209	0	0.00506385	0	GOMF_CALCIUM_ION_BINDING
MYL4	0.00408862	0.00888415	0.00605779	0.00300271	0.00454433	0.0049406	0.00505428	0.00401971	0	0.0152075	0.00738819	0	0.0147497	GOMF_CALCIUM_ION_BINDING
MYL5	0.156066	0.132161	0.144044	0.143637	0.169335	0.0813257	0.102205	0.122365	0.160996	0.132378	0.144456	0.134679	0.181326	GOMF_CALCIUM_ION_BINDING
MYL6	0.445986	0.353196	0.60183	0.446142	0.445865	0.516961	0.558963	0.608448	0.31978	0.453961	0.506953	0.479611	0.563485	GOMF_CALCIUM_ION_BINDING
NDUFAB1	0.353079	0.331067	0.374844	0.296281	0.32746	0.338144	0.404385	0.400657	0.22061	0.304415	0.288621	0.302899	0.308858	GOMF_CALCIUM_ION_BINDING
NELL1	1.6586	1.73715	1.66569	1.45323	1.87048	1.69419	1.75487	1.22791	1.34687	1.62856	1.80689	1.72708	1.61574	GOMF_CALCIUM_ION_BINDING
NELL2	1.96068	1.9219	1.93545	1.96855	2.04286	2.13476	2.05387	2.10992	2.05269	1.99599	1.86896	2.03057	1.88199	GOMF_CALCIUM_ION_BINDING
NID1	0.0392509	0.050347	0.0187611	0.0248847	0.0336822	0.0558725	0.0480761	0.0273867	0.0282921	0.0299004	0.0425538	0.0435798	0.0147497	GOMF_CALCIUM_ION_BINDING
NOTCH1	0.00842699	0.0198525	0.00862835	0.00150395	0.0350891	0.0194339	0.0263009	0.0235784	0.0675485	0.0904836	0.0217979	0.0295336	0.0428265	GOMF_CALCIUM_ION_BINDING
NOTCH2	0.347447	0.318318	0.319644	0.634766	0.227171	0.255484	0.729359	0.259662	0.183922	0.278715	0.288621	0.184057	0.407317	GOMF_CALCIUM_ION_BINDING
NOTCH3	0.0314065	0.0270139	0.0278462	0.0148101	0.0251443	0.0146563	0.0357672	0.0119492	0.0373275	0.0612476	0.0425538	0.0295336	0.0428265	GOMF_CALCIUM_ION_BINDING
NOTCH4	0.0506275	0.0384049	0.0794207	0.0770997	0.058333	0.0813257	0.0954567	0.0907754	0.0758104	0.0544745	0.0357448	0.0481627	0.0428265	GOMF_CALCIUM_ION_BINDING
NUCB1	0.540344	0.518447	0.542602	0.50881	0.508725	0.510874	0.537874	0.519313	0.463478	0.500365	0.527337	0.502624	0.591271	GOMF_CALCIUM_ION_BINDING
NUCB2	0.76643	0.790672	0.716493	0.831629	0.724737	0.769773	0.788917	0.754137	0.761873	0.732486	0.765016	0.749806	0.705557	GOMF_CALCIUM_ION_BINDING
OCM2	0.00813911	0.00423094	0.00519755	0.00598479	0.00754769	0.0194339	0.00672606	0.0158603	0.0237029	0.0114553	0.00738819	0.00506385	0.0428265	GOMF_CALCIUM_ION_BINDING
CRNN	0.000879379	0.000943778	0.00087059	0	0.00303483	0	0	0	0	0	0	0	0	GOMF_CALCIUM_ION_BINDING
DUOX2	0.00408862	0.00980883	0.00519755	0.00449631	0.0149664	0	0.0100504	0.00401971	0.0237029	0.0152075	0.0146528	0	0	GOMF_CALCIUM_ION_BINDING
ITSN2	1.12863	1.12072	1.20606	1.19786	1.15913	1.16035	1.15917	1.18579	1.16193	1.13968	1.24699	1.13304	1.2223	GOMF_CALCIUM_ION_BINDING
PAM	1.44955	1.56846	1.42312	1.44309	1.2728	1.26215	1.24385	1.26805	0.922187	1.1363	1.55879	1.0284	1.62934	GOMF_CALCIUM_ION_BINDING
DHH	0.00175698	0.000943778	0.00260655	0.00300271	0.00152007	0	0.00672606	0	0	0.00767031	0	0	0	GOMF_CALCIUM_ION_BINDING
CLEC4A	0.0722755	0.0776565	0.0631517	0.0537777	0.0765829	0.0813257	0.0526035	0.100496	0.0839181	0.0936138	0.0994604	0.103718	0.0691978	GOMF_CALCIUM_ION_BINDING
SPOCK3	1.24921	1.18108	0.670445	0.443979	0.919075	0.503144	0.302484	0.428631	0.656478	1.28434	0.989018	1.81158	1.09943	GOMF_CALCIUM_ION_BINDING
PCDH1	0.383241	0.428579	0.427083	0.385466	0.453971	0.472445	0.442714	0.325483	0.446387	0.452599	0.408466	0.419992	0.350955	GOMF_CALCIUM_ION_BINDING
PCDHGC3	0.00524976	0.015316	0.00948183	0.00894654	0.0105304	0.0146563	0.0149897	0.00800256	0.0237029	0.0189276	0.0217979	0.0199105	0.029015	GOMF_CALCIUM_ION_BINDING
PCDH7	1.93885	2.18831	2.23465	1.45408	2.01233	2.06078	2.08346	1.06203	2.17488	1.84328	2.10099	1.48973	2.05927	GOMF_CALCIUM_ION_BINDING
PCDH8	0.568419	0.695905	0.07431	0.409004	0.116789	0.0470454	0.0585675	0.157468	0.0879158	0.0645949	0.0623628	0.243188	0.12887	GOMF_CALCIUM_ION_BINDING
PCDH9	2.7435	2.60257	2.66446	2.74902	2.82334	2.68373	2.68187	2.69627	2.7853	2.86793	2.48449	2.91783	2.21972	GOMF_CALCIUM_ION_BINDING
SDF4	0.660241	0.722567	0.706845	0.64987	0.677485	0.721607	0.734074	0.803187	0.722175	0.740999	0.686675	0.6886	0.714334	GOMF_CALCIUM_ION_BINDING
EGFL7	0.560743	0.41097	0.530955	0.502698	0.513419	0.533273	0.613002	0.62312	0.346913	0.437322	0.455303	0.43334	0.477651	GOMF_CALCIUM_ION_BINDING
NIN	1.48501	1.52296	1.3434	1.44189	1.51319	1.35456	1.25322	1.46098	1.51252	1.5342	1.32375	1.62605	1.48038	GOMF_CALCIUM_ION_BINDING
PCP4	0.361074	0.693902	1.16569	0.376062	0.228973	0.238606	0.267319	0.354996	0.458421	0.487965	1.43429	0.297797	0.828313	GOMF_CALCIUM_ION_BINDING
CD320	0.263015	0.221313	0.273903	0.271201	0.214349	0.229914	0.289629	0.257435	0.232181	0.21992	0.303691	0.228391	0.27834	GOMF_CALCIUM_ION_BINDING
PCDH12	0.0682821	0.105578	0.0929968	0.0770997	0.0904028	0.131835	0.126933	0.125401	0.111159	0.0406029	0.0934933	0.0996876	0.0818063	GOMF_CALCIUM_ION_BINDING
HPCAL4	0.729427	0.78598	0.705988	0.730608	0.751721	0.79439	0.853801	0.898118	0.663936	0.801247	0.775138	0.590715	0.678108	GOMF_CALCIUM_ION_BINDING
FKBP7	0.0400544	0.0541168	0.0547828	0.0537777	0.0434356	0.0645237	0.102205	0.0495603	0.0675485	0.0679167	0.105347	0.0703788	0.0818063	GOMF_CALCIUM_ION_BINDING
ENPP1	0.0737635	0.0696826	0.20791	0.122571	0.163104	0.15678	0.0858292	0.43461	0.463478	0.244842	0.0558597	0.248968	0.12887	GOMF_CALCIUM_ION_BINDING
ENPP2	0.104583	0.180582	0.102047	0.0668887	0.130534	0.211991	0.184881	0.163053	0.174244	0.188496	0.231331	0.243188	0.13988	GOMF_CALCIUM_ION_BINDING
ENPP3	0.0794211	0.0916505	0.178885	0.119149	0.0448112	0.193296	0.196891	0.14608	0.0839181	0.0475941	0.13908	0.0996876	0.029015	GOMF_CALCIUM_ION_BINDING
PADI3	0.00263281	0.00423094	0.00691634	0.00300271	0.00303483	0	0.0016913	0.00401971	0.0048452	0	0	0.00506385	0.0147497	GOMF_CALCIUM_ION_BINDING
PLA2G2A	0.000293324	0.00188551	0	0	0.00152007	0	0.00337605	0.00401971	0	0	0	0	0	GOMF_CALCIUM_ION_BINDING
PLA2G4A	0.581305	0.545775	0.0669031	0.519417	0.374919	0.089489	0.18819	0.0672109	0.0373275	0.114916	0.13908	1.0355	0.0428265	GOMF_CALCIUM_ION_BINDING
PLA2G5	0.0118668	0.0261251	0.00605779	0.0133516	0.0193576	0.0146563	0.0166238	0.00800256	0.0237029	0.0152075	0.0146528	0.00506385	0.0428265	GOMF_CALCIUM_ION_BINDING
LRP1B	2.18923	2.05463	2.65606	2.22955	2.8743	2.79418	2.18304	2.23295	2.92237	2.81848	2.7853	2.34501	2.68558	GOMF_CALCIUM_ION_BINDING
PLS1	0.500058	0.483582	0.463038	0.385466	0.362541	0.420958	0.365275	0.277076	0.44464	0.773472	0.744037	0.27135	0.430196	GOMF_CALCIUM_ION_BINDING
PLS3	0.763961	0.499424	0.616195	0.841289	0.429752	0.149798	0.380357	0.556741	0.183922	0.448485	0.318256	0.416101	0.337371	GOMF_CALCIUM_ION_BINDING
PLSCR1	0.262053	0.210102	0.450249	0.317098	0.166231	0.493682	0.546625	0.270627	0.35344	0.456674	0.39065	0.302899	0.293867	GOMF_CALCIUM_ION_BINDING
CDHR5	0.0101503	0.0125711	0.00777318	0.0104199	0.00904161	0.0146563	0.0100504	0	0.0048452	0.0152075	0.00738819	0.0100693	0	GOMF_CALCIUM_ION_BINDING
DUOX1	0.42112	0.493399	0.359884	0.413097	0.457171	0.525934	0.516741	0.539597	0.410043	0.408089	0.433889	0.487971	0.228122	GOMF_CALCIUM_ION_BINDING
PNLIPRP1	0.00321572	0.00235561	0.00260655	0.00150395	0.00303483	0.00982563	0.0016913	0	0	0.00767031	0.00738819	0	0	GOMF_CALCIUM_ION_BINDING
PON1	0.0203488	0.0230002	0.0212577	0.0361194	0.0237048	0.00982563	0.0214893	0.00401971	0.0143764	0.0334973	0.0146528	0.0150178	0.029015	GOMF_CALCIUM_ION_BINDING
PCDH18	0.0379085	0.0469683	0.00260655	0.00894654	0.0105304	0	0	0.00401971	0.0048452	0.0152075	0.00738819	0.00506385	0	GOMF_CALCIUM_ION_BINDING
NECAB2	0.357739	0.434351	0.108204	0.166818	0.31289	0.089489	0.0702553	0.509429	0.125991	0.114916	0.239993	0.381545	0.161097	GOMF_CALCIUM_ION_BINDING
DLL4	0.0319521	0.0252346	0.0229142	0.0205956	0.0251443	0.0425637	0.0388773	0.0197365	0.0328333	0.0189276	0.0217979	0.00506385	0.0147497	GOMF_CALCIUM_ION_BINDING
P4HTM	0.827188	0.872112	0.774248	0.795779	0.792126	0.796776	0.886252	0.824269	0.742036	0.756184	0.847538	0.770163	0.803089	GOMF_CALCIUM_ION_BINDING
PPEF2	0.0416568	0.0561971	0.0367451	0.0416296	0.0420556	0.0288341	0.0419652	0.038615	0.0505377	0.0334973	0.06877	0.057186	0.0691978	GOMF_CALCIUM_ION_BINDING
EPDR1	0.718401	0.428403	0.686702	0.682362	0.70537	0.635275	0.546625	0.54308	0.641167	0.626755	0.669475	0.631838	0.936244	GOMF_CALCIUM_ION_BINDING
PPEF1	0.393559	0.188917	0.429035	0.434112	0.44258	0.266383	0.158641	0.533729	0.18072	0.497913	0.513855	0.497794	0.441198	GOMF_CALCIUM_ION_BINDING
DCHS2	0.559288	0.594796	0.301313	0.147945	1.14616	1.08883	0.153911	0.125401	1.32988	1.22104	0.213472	1.20477	1.20016	GOMF_CALCIUM_ION_BINDING
CDHR2	0.223302	0.249336	0.217522	0.235043	0.196318	0.238606	0.233036	0.227399	0.177494	0.193481	0.194846	0.231391	0.330416	GOMF_CALCIUM_ION_BINDING
ASPN	0.246699	0.235825	0.219103	0.206035	0.247448	0.289948	0.230053	0.200253	0.265153	0.195952	0.235683	0.339361	0.236906	GOMF_CALCIUM_ION_BINDING
TBC1D8B	0.1995	0.202464	0.203569	0.184905	0.181535	0.105369	0.0968148	0.0637377	0.27561	0.317649	0.355959	0.362073	0.270364	GOMF_CALCIUM_ION_BINDING
LPCAT2	0.158313	0.0358026	0.20845	0.337655	0.0928689	0.247127	0.0716945	0.329284	0.103549	0.0712132	0.170382	0.149369	0.219158	GOMF_CALCIUM_ION_BINDING
TESC	0.723976	0.586552	0.6066	0.621285	0.775085	0.768927	0.444544	0.49675	0.653243	0.421488	0.248485	1.17038	0.262238	GOMF_CALCIUM_ION_BINDING
FKBP14	0.429058	0.472743	0.367054	0.417727	0.430317	0.373186	0.350408	0.389272	0.455016	0.358492	0.529544	0.532025	0.401404	GOMF_CALCIUM_ION_BINDING
CRTAC1	0.480804	0.580885	0.435157	0.588747	0.466633	0.426577	0.348893	0.44488	0.613593	0.702075	0.730391	1.18857	0.843633	GOMF_CALCIUM_ION_BINDING
PPP2R3A	0.888064	0.918045	0.883087	0.904051	0.896095	0.824438	0.774349	0.891428	0.930843	0.962779	0.99509	0.975169	0.866668	GOMF_CALCIUM_ION_BINDING
RHOT1	1.13194	1.18533	1.10731	1.10796	1.10977	1.14993	1.165	1.10847	1.09767	1.05815	1.1594	1.12087	1.16877	GOMF_CALCIUM_ION_BINDING
PEF1	0.427197	0.387227	0.404332	0.350615	0.391304	0.385631	0.425883	0.414869	0.300701	0.33588	0.269016	0.33231	0.253957	GOMF_CALCIUM_ION_BINDING
ACER3	0.927318	0.860154	0.886609	0.893014	0.867308	0.860834	0.817956	0.763288	1.00136	1.01364	1.00991	0.751615	1.03387	GOMF_CALCIUM_ION_BINDING
STAB2	0.239829	0.148909	0.205202	0.250546	0.114456	0.10925	0.0673627	0.202792	0.129621	0.29471	0.122541	0.0703788	0.117574	GOMF_CALCIUM_ION_BINDING
EDEM2	0.286394	0.340874	0.271111	0.287045	0.295507	0.292489	0.300792	0.291761	0.273019	0.355089	0.318256	0.297797	0.330416	GOMF_CALCIUM_ION_BINDING
MCTP2	0.0365619	0.0482384	0.0351406	0.026305	0.0516247	0.0470454	0.00839142	0.0273867	0.634436	1.32755	0.328867	1.56007	0.117574	GOMF_CALCIUM_ION_BINDING
PRKCSH	0.456881	0.466495	0.501218	0.47685	0.44258	0.501581	0.524407	0.478353	0.451585	0.445721	0.598598	0.425763	0.497185	GOMF_CALCIUM_ION_BINDING
SULF2	0.321366	0.153246	0.61302	0.151148	0.228073	1.06852	0.244767	0.625996	0.489498	0.296668	0.185225	0.327544	1.32226	GOMF_CALCIUM_ION_BINDING
PCDHGC5	0.0164111	0.0270139	0.0220868	0.00894654	0.0251443	0.0288341	0.0214893	0.0235784	0.0143764	0.0189276	0.0146528	0.0150178	0.0147497	GOMF_CALCIUM_ION_BINDING
PCDHGC4	0.0043792	0.00329429	0.00777318	0.00746819	0.00152007	0.00982563	0.0133495	0.0197365	0	0	0.00738819	0.00506385	0.0147497	GOMF_CALCIUM_ION_BINDING
PCDHGB7	0.0158457	0.023448	0.00691634	0.00894654	0.0193576	0.0194339	0.0182517	0.0158603	0.0048452	0.0262735	0.0425538	0.0150178	0.0147497	GOMF_CALCIUM_ION_BINDING
PCDHGB6	0.0138608	0.0171363	0.00862835	0.00449631	0.0120141	0.0288341	0.0149897	0.0158603	0.0143764	0.0114553	0.00738819	0.0295336	0	GOMF_CALCIUM_ION_BINDING
PCDHGB3	0.00524976	0.0028252	0.00691634	0.00300271	0.00604861	0.00982563	0.0166238	0.00401971	0	0.0189276	0.00738819	0	0	GOMF_CALCIUM_ION_BINDING
PCDHGB2	0.00640781	0.0148597	0.00862835	0.00449631	0.00904161	0	0.00672606	0.0273867	0.00963694	0.0152075	0.0146528	0.0150178	0	GOMF_CALCIUM_ION_BINDING
PCDHGB1	0.00524976	0.00469851	0.00260655	0.00150395	0.00152007	0.0049406	0	0.00800256	0.0048452	0.0114553	0	0.0100693	0	GOMF_CALCIUM_ION_BINDING
PCDHGA11	0.00756278	0.012112	0.00519755	0.00746819	0.00604861	0.00982563	0.0149897	0.00401971	0.00963694	0.00767031	0.0217979	0	0.029015	GOMF_CALCIUM_ION_BINDING
PCDHGA10	0.0453731	0.0672617	0.0399364	0.0319403	0.0502705	0.0558725	0.0570842	0.0531483	0.0591264	0.0841547	0.0934933	0.0703788	0.0428265	GOMF_CALCIUM_ION_BINDING
PCDHGA9	0.0189466	0.033622	0.0204271	0.0248847	0.0237048	0.0288341	0.0310598	0.038615	0.0282921	0.0334973	0.0146528	0.0150178	0	GOMF_CALCIUM_ION_BINDING
PCDHGA7	0.0181031	0.0247886	0.0220868	0.0162637	0.0149664	0.0194339	0.0263009	0.0158603	0.0237029	0.0152075	0.0217979	0.0435798	0.029015	GOMF_CALCIUM_ION_BINDING
PCDHGA6	0.00321572	0.00980883	0.00519755	0.00150395	0.00303483	0.00982563	0.0100504	0.00800256	0	0.00385209	0.00738819	0.00506385	0.0147497	GOMF_CALCIUM_ION_BINDING
PCDHGA5	0.0327692	0.0549501	0.0359436	0.0429963	0.0322709	0.0380352	0.043501	0.0459424	0.0417757	0.0189276	0.0558597	0.0435798	0.029015	GOMF_CALCIUM_ION_BINDING
PCDHGA4	0.00553956	0.00842106	0.0043356	0.00300271	0.0105304	0.0049406	0.00672606	0.00401971	0.0048452	0.00767031	0.0357448	0.00506385	0.0147497	GOMF_CALCIUM_ION_BINDING
PCDHGA3	0.00842699	0.0292278	0.0154097	0.0118882	0.0164351	0.0380352	0.037325	0.0158603	0.0237029	0.0299004	0.0217979	0.0199105	0.029015	GOMF_CALCIUM_ION_BINDING
PCDHGA2	0.00204912	0.00516558	0.00173944	0	0	0	0.00505428	0.00401971	0	0.00385209	0.00738819	0.0100693	0	GOMF_CALCIUM_ION_BINDING
PCDHGA1	0.0534905	0.0611495	0.126819	0.0484204	0.0623087	0.10925	0.0927277	0.137338	0.177494	0.111936	0.222493	0.149369	0.150618	GOMF_CALCIUM_ION_BINDING
PCDHB15	0.0158457	0.012112	0.0229142	0.0177125	0.0251443	0.0380352	0.0310598	0.00800256	0.0190647	0.0226161	0.0288273	0.0199105	0.0147497	GOMF_CALCIUM_ION_BINDING
PCDHB14	0.159534	0.172402	0.200834	0.158531	0.182536	0.167047	0.178187	0.148955	0.136792	0.114916	0.175386	0.177338	0.161097	GOMF_CALCIUM_ION_BINDING
PCDHB13	0.0735159	0.0590929	0.0779666	0.0681783	0.0688552	0.0558725	0.0774037	0.0740751	0.0716991	0.0777322	0.0934933	0.0831826	0.0818063	GOMF_CALCIUM_ION_BINDING
PCDHB12	0.121988	0.0908847	0.120262	0.129334	0.116789	0.146264	0.104875	0.113127	0.0839181	0.0998074	0.13908	0.115588	0.171329	GOMF_CALCIUM_ION_BINDING
PCDHB11	0.0308603	0.0252346	0.0237401	0.0319403	0.026579	0.00982563	0.0214893	0.0235784	0.0237029	0.0299004	0.0217979	0.0342663	0.0562123	GOMF_CALCIUM_ION_BINDING
PCDHB10	0.143387	0.118714	0.156984	0.125966	0.108566	0.153303	0.177061	0.134384	0.103549	0.162675	0.0934933	0.115588	0.191097	GOMF_CALCIUM_ION_BINDING
PCDHB8	0.00900218	0.00749341	0.00605779	0.00746819	0.00303483	0	0.0016913	0.00401971	0.00963694	0.0114553	0.00738819	0.0150178	0	GOMF_CALCIUM_ION_BINDING
PCDHB7	0.0702834	0.0511876	0.0654064	0.0732987	0.0420556	0.0935139	0.0510996	0.0637377	0.0373275	0.0441125	0.0357448	0.0247487	0.0562123	GOMF_CALCIUM_ION_BINDING
PCDHB6	0.0764785	0.0520265	0.102736	0.0590697	0.0701527	0.0813257	0.0659092	0.0774669	0.0839181	0.0841547	0.0492577	0.0660256	0.181326	GOMF_CALCIUM_ION_BINDING
PCDHB4	0.170372	0.135632	0.161814	0.184905	0.163104	0.177077	0.149129	0.154649	0.125991	0.178351	0.155013	0.107711	0.117574	GOMF_CALCIUM_ION_BINDING
PCDHB3	0.0627307	0.0478155	0.0454654	0.049766	0.0556621	0.0146563	0.0450314	0.038615	0.0328333	0.0841547	0.0492577	0.0295336	0.0562123	GOMF_CALCIUM_ION_BINDING
PCDHB2	0.0943146	0.0627879	0.0661554	0.0870762	0.0596623	0.033459	0.0388773	0.0422941	0.0591264	0.123734	0.0558597	0.0616283	0.094059	GOMF_CALCIUM_ION_BINDING
PCDHAC2	0.0166936	0.0221032	0.0237401	0.0191564	0.0237048	0.0288341	0.0263009	0.0197365	0.0143764	0.0299004	0.00738819	0.0199105	0	GOMF_CALCIUM_ION_BINDING
PCDHAC1	0.0424559	0.034059	0.0415233	0.0457168	0.0609875	0.0194339	0.0495905	0.0311618	0.0237029	0.0406029	0.0357448	0.0746888	0	GOMF_CALCIUM_ION_BINDING
PCDHA13	0.0250828	0.0301102	0.0302913	0.0234597	0.0378891	0.0425637	0.0419652	0.0531483	0.0328333	0.0226161	0.0357448	0.0703788	0.0147497	GOMF_CALCIUM_ION_BINDING
PCDHA12	0.0555609	0.0720902	0.0837539	0.0783594	0.0623087	0.089489	0.0872177	0.0531483	0.0591264	0.0967217	0.0813076	0.0746888	0.0147497	GOMF_CALCIUM_ION_BINDING
PCDHA11	0.0127224	0.015316	0.0145678	0.00300271	0.0134928	0.0146563	0.0214893	0.0158603	0	0.0152075	0.0146528	0.0199105	0.029015	GOMF_CALCIUM_ION_BINDING
PCDHA10	0.0563348	0.0716899	0.0578447	0.0590697	0.0623087	0.0514814	0.0927277	0.0740751	0.0633578	0.0612476	0.0623628	0.0746888	0.0428265	GOMF_CALCIUM_ION_BINDING
PCDHA8	0.00813911	0.00609821	0.00605779	0.00150395	0	0.00982563	0.00505428	0.00401971	0.0048452	0.0114553	0.00738819	0	0	GOMF_CALCIUM_ION_BINDING
PCDHA7	0.00263281	0.0028252	0.0043356	0.00150395	0	0	0.0016913	0.00800256	0.0048452	0	0	0.0100693	0	GOMF_CALCIUM_ION_BINDING
PCDHA6	0.00957661	0.0171363	0.00777318	0.0118882	0.00754769	0.0146563	0.0149897	0.0119492	0.0143764	0.0152075	0.0146528	0.00506385	0.0147497	GOMF_CALCIUM_ION_BINDING
PCDHA5	0.0469561	0.0478155	0.0547828	0.0347308	0.0596623	0.0602196	0.0510996	0.0311618	0.0505377	0.0809553	0.0623628	0.0746888	0.0428265	GOMF_CALCIUM_ION_BINDING
PCDHA4	0.00408862	0.00469851	0.00605779	0.00598479	0.00152007	0	0.00505428	0	0.00963694	0	0.00738819	0.00506385	0	GOMF_CALCIUM_ION_BINDING
PCDHA3	0.00813911	0.00656378	0.00087059	0.00449631	0.00303483	0	0.00505428	0.00401971	0.00963694	0.0114553	0.0357448	0.00506385	0.0147497	GOMF_CALCIUM_ION_BINDING
PCDHA2	0.00698568	0.0102704	0.00948183	0.00449631	0.00604861	0	0.00505428	0.00800256	0.0328333	0.00767031	0.0288273	0.0247487	0.029015	GOMF_CALCIUM_ION_BINDING
PCDHA1	0.0529714	0.073289	0.0547828	0.0402586	0.0623087	0.0514814	0.0600458	0.0874863	0.0958027	0.0578742	0.190062	0.0481627	0.0562123	GOMF_CALCIUM_ION_BINDING
DNAH7	1.144	1.09287	0.900856	1.16575	1.10225	1.14922	0.964063	1.27582	0.977905	0.962779	0.368897	1.19868	1.14687	GOMF_CALCIUM_ION_BINDING
PROC	0.0234179	0.018949	0.01625	0.0177125	0.0193576	0.0288341	0.0294793	0.0119492	0.0237029	0.0152075	0.122541	0.087368	0	GOMF_CALCIUM_ION_BINDING
PROS1	0.588403	0.579767	0.409794	0.57091	0.365833	0.510874	0.538855	0.389272	0.359869	0.422952	0.352664	0.322726	0.868702	GOMF_CALCIUM_ION_BINDING
PRRG1	0.377004	0.25515	0.312913	0.392845	0.307673	0.142702	0.206477	0.128416	0.288337	0.240416	0.296221	0.134679	0.236906	GOMF_CALCIUM_ION_BINDING
PRRG2	0.0389827	0.0279008	0.0278462	0.0291318	0.0350891	0.0288341	0.040424	0.0706566	0.0328333	0.0152075	0.0492577	0.0295336	0.0147497	GOMF_CALCIUM_ION_BINDING
PRSS3	0.768685	0.607109	0.665013	0.650881	0.678125	0.266383	0.43903	0.837972	0.378607	0.473902	0.239993	0.849018	0.742372	GOMF_CALCIUM_ION_BINDING
MASP1	0.0178215	0.0116523	0.0154097	0.0177125	0.0164351	0.0194339	0.0133495	0.0706566	0.0237029	0.0510479	0.00738819	0.0100693	0.13988	GOMF_CALCIUM_ION_BINDING
ASAH2	0.00727432	0.00656378	0.00948183	0.0118882	0.00303483	0.0241594	0.0149897	0.00800256	0.0190647	0.0189276	0.0146528	0.00506385	0	GOMF_CALCIUM_ION_BINDING
FSTL5	0.795105	0.478118	1.52858	1.49301	1.54887	1.46982	1.7511	1.75635	1.62631	0.560758	1.87047	0.438938	1.19156	GOMF_CALCIUM_ION_BINDING
FAM20C	0.310737	0.311685	0.408094	0.337655	0.34707	0.371077	0.335014	0.358548	0.24898	0.222246	0.417107	0.438938	0.430196	GOMF_CALCIUM_ION_BINDING
CCDC47	0.621758	0.67475	0.623721	0.608115	0.604859	0.615258	0.708317	0.573233	0.627599	0.647281	0.581361	0.619783	0.520428	GOMF_CALCIUM_ION_BINDING
PLSCR2	0.0464291	0.0456945	0.114275	0.0551068	0.0350891	0.11691	0.192562	0.0273867	0.0675485	0.138046	0.0934933	0.0100693	0.0147497	GOMF_CALCIUM_ION_BINDING
PLSCR4	0.0217465	0.0225519	0.185189	0.0416296	0.0791285	0.15678	0.10885	0.766065	0.12233	0.381594	0.0934933	0.057186	0.0562123	GOMF_CALCIUM_ION_BINDING
CD248	0.000879379	0.000472145	0.00087059	0.00150395	0	0	0	0	0	0	0	0.00506385	0	GOMF_CALCIUM_ION_BINDING
MAN1C1	1.17188	1.20232	0.773221	1.12749	1.06325	0.836912	0.929995	0.933408	0.725854	1.02071	0.613366	1.22129	0.529387	GOMF_CALCIUM_ION_BINDING
RCN3	0.0365619	0.0549501	0.0866189	0.0511073	0.0434356	0.0935139	0.10885	0.106857	0.0417757	0.0370646	0.0425538	0.0481627	0.0428265	GOMF_CALCIUM_ION_BINDING
TTYH1	0.741193	0.793113	0.544845	0.668364	0.650079	0.616461	0.7149	0.659098	0.487916	0.485442	0.417107	0.67697	0.583512	GOMF_CALCIUM_ION_BINDING
S100A14	0.00117211	0.00235561	0	0	0.00303483	0.00982563	0.00337605	0.00401971	0.00963694	0	0	0	0.0147497	GOMF_CALCIUM_ION_BINDING
TENM2	2.37661	2.34673	2.21402	2.31827	2.07649	1.84461	2.36325	2.45602	1.45532	1.51264	1.9548	1.86624	2.16647	GOMF_CALCIUM_ION_BINDING
ESYT2	1.16096	1.14797	1.14777	1.21472	1.1628	1.17819	1.18736	1.27281	1.27839	1.18492	1.29147	1.25767	1.28343	GOMF_CALCIUM_ION_BINDING
HEG1	0.0397867	0.0439903	0.0407306	0.0319403	0.0448112	0.0194339	0.0326346	0.0740751	0.0505377	0.0645949	0.149767	0.0616283	0.0428265	GOMF_CALCIUM_ION_BINDING
PCDH19	0.888785	0.899751	0.940889	0.811873	0.413017	0.701332	0.763092	0.618284	0.607622	0.208101	0.707624	0.200415	1.01833	GOMF_CALCIUM_ION_BINDING
PCDH10	0.814782	0.954995	1.15533	0.912426	1.12109	1.38077	1.15646	1.07919	1.23468	0.934476	1.06905	0.915113	0.925692	GOMF_CALCIUM_ION_BINDING
PITPNM2	0.929843	1.06645	0.794435	0.900656	0.957502	0.795982	0.882937	0.83028	0.852818	0.858991	0.551018	0.908246	0.662075	GOMF_CALCIUM_ION_BINDING
PCDHB16	0.186519	0.121223	0.171315	0.165791	0.139461	0.149798	0.133213	0.154649	0.136792	0.143641	0.144456	0.160069	0.171329	GOMF_CALCIUM_ION_BINDING
SCUBE2	0.181332	0.145205	0.265	0.203213	0.220807	0.304977	0.268234	0.295867	0.307954	0.328679	0.35923	0.209942	0.253957	GOMF_CALCIUM_ION_BINDING
PVALB	0.0292174	0.0418506	0.0253872	0.0234597	0.0222606	0.0288341	0.0419652	0.0197365	0.0143764	0.0189276	0.0288273	0.0150178	0.029015	GOMF_CALCIUM_ION_BINDING
MYL7	0.0250828	0.0238953	0.0415233	0.0388832	0.0178988	0.0687855	0.0731288	0.0637377	0.0143764	0.0152075	0.0813076	0.00506385	0	GOMF_CALCIUM_ION_BINDING
EPS15L1	0.859869	0.848861	0.918452	0.857484	0.854513	0.856707	0.861795	0.87289	0.899454	0.935375	0.897479	0.811378	0.898131	GOMF_CALCIUM_ION_BINDING
RCN1	0.360306	0.435046	0.0391408	0.219874	0.150368	0.0730059	0.0774037	0.0637377	0.0548532	0.111936	0.0813076	0.170513	0.117574	GOMF_CALCIUM_ION_BINDING
RCN2	0.848748	0.80924	0.870707	0.84042	0.834474	0.884805	0.877803	0.89607	0.842438	0.937614	0.916854	0.831357	0.786239	GOMF_CALCIUM_ION_BINDING
RCVRN	0.0495817	0.0553662	0.049372	0.0319403	0.0529747	0.0425637	0.0570842	0.0531483	0.0675485	0.0544745	0.0357448	0.057186	0.029015	GOMF_CALCIUM_ION_BINDING
RET	0.125958	0.0238953	0.114944	0.169885	0.058333	0.314715	0.297387	0.252947	0.0461788	0.0809553	0.325359	0.0703788	0.171329	GOMF_CALCIUM_ION_BINDING
CDH26	0.324157	0.304246	0.269709	0.300072	0.312149	0.289948	0.272779	0.259662	0.27561	0.317649	0.332348	0.357625	0.395409	GOMF_CALCIUM_ION_BINDING
FKBP10	0.022583	0.0198525	0.0253872	0.0277207	0.026579	0.0241594	0.0555958	0.0459424	0.0328333	0.0114553	0.0357448	0.0295336	0.0428265	GOMF_CALCIUM_ION_BINDING
S100A1	0.0578784	0.0996101	0.0750438	0.0470707	0.0753045	0.0602196	0.0702553	0.0774669	0.114915	0.0777322	0.075084	0.0789565	0.0818063	GOMF_CALCIUM_ION_BINDING
S100A2	0.00727432	0.00795749	0.0043356	0.00449631	0.0105304	0.0049406	0.00672606	0.0158603	0	0.00385209	0.00738819	0.00506385	0	GOMF_CALCIUM_ION_BINDING
S100A4	0.00117211	0.000943778	0.00087059	0	0.00303483	0	0	0	0	0	0	0	0	GOMF_CALCIUM_ION_BINDING
S100A5	0.00466958	0.00329429	0.00173944	0.00150395	0.00754769	0.0049406	0.00337605	0.0119492	0	0	0	0	0	GOMF_CALCIUM_ION_BINDING
S100A6	0.335551	0.346228	0.27483	0.275216	0.333861	0.4376	0.534422	0.667862	0.136792	0.117875	0.0994604	0.167059	0.161097	GOMF_CALCIUM_ION_BINDING
S100A7	0.00669684	0.012112	0.00519755	0.0133516	0.00454433	0.0146563	0.0263009	0.0459424	0	0.00385209	0.00738819	0	0	GOMF_CALCIUM_ION_BINDING
S100A8	0.00117211	0.000943778	0	0.00150395	0	0	0.0016913	0	0	0.00767031	0	0.00506385	0	GOMF_CALCIUM_ION_BINDING
S100A9	0.00117211	0.000943778	0.00087059	0	0.00152007	0	0	0	0	0	0.00738819	0	0	GOMF_CALCIUM_ION_BINDING
S100A10	0.00900218	0.00795749	0.0137243	0.00300271	0.0164351	0.033459	0.0149897	0.0495603	0.00963694	0.00767031	0.0217979	0.193946	0	GOMF_CALCIUM_ION_BINDING
S100A11	0.00350688	0.00749341	0.00605779	0.00300271	0.0120141	0.00982563	0.0100504	0.00401971	0	0.00767031	0	0.0342663	0	GOMF_CALCIUM_ION_BINDING
S100A12	0.0043792	0.00656378	0.0043356	0.00300271	0.00303483	0	0.0016913	0.00800256	0.0048452	0	0.0146528	0.0199105	0	GOMF_CALCIUM_ION_BINDING
S100A13	0.0563348	0.0760734	0.0631517	0.0319403	0.0529747	0.0771857	0.0526035	0.0422941	0.0461788	0.0544745	0.0623628	0.0526978	0.0428265	GOMF_CALCIUM_ION_BINDING
S100B	0.0871718	0.130066	0.0779666	0.0796154	0.0841755	0.101453	0.126933	0.0841721	0.0918772	0.0967217	0.0994604	0.0660256	0.117574	GOMF_CALCIUM_ION_BINDING
S100P	0.00379785	0.00329429	0.00260655	0.00300271	0.00303483	0	0.0016913	0	0.00963694	0.00767031	0.00738819	0.00506385	0	GOMF_CALCIUM_ION_BINDING
BGLAP	0.00234107	0.00235561	0.00087059	0	0.00303483	0.0049406	0.00505428	0.00401971	0.0048452	0	0.00738819	0.00506385	0	GOMF_CALCIUM_ION_BINDING
SRR	0.189754	0.197396	0.20193	0.195598	0.207793	0.183637	0.221997	0.239199	0.208721	0.242634	0.170382	0.160069	0.12887	GOMF_CALCIUM_ION_BINDING
ANKEF1	0.183453	0.171448	0.164805	0.21531	0.187509	0.149798	0.159815	0.270627	0.235026	0.132378	0.175386	0.228391	0.191097	GOMF_CALCIUM_ION_BINDING
NECAB3	0.379216	0.422372	0.375945	0.290145	0.339472	0.397729	0.467664	0.40861	0.390664	0.330491	0.497577	0.457091	0.357591	GOMF_CALCIUM_ION_BINDING
SELL	0.0527116	0.0507675	0.0245644	0.0388832	0.0489121	0.0241594	0.0615191	0.0531483	0.0505377	0.0679167	0.0492577	0.0295336	0.105976	GOMF_CALCIUM_ION_BINDING
SELP	0.143387	0.146218	0.10956	0.105186	0.154655	0.0935139	0.171388	0.14608	0.147331	0.126635	0.0994604	0.0616283	0.253957	GOMF_CALCIUM_ION_BINDING
CDH23	0.0985445	0.114742	0.0873322	0.0907591	0.0891645	0.0687855	0.0927277	0.0874863	0.0918772	0.0967217	0.0425538	0.0660256	0.12887	GOMF_CALCIUM_ION_BINDING
CLSTN2	1.35503	1.07971	2.04838	1.59456	1.92896	1.96799	1.40695	1.85993	2.03462	1.87211	1.98359	2.14053	1.61792	GOMF_CALCIUM_ION_BINDING
SMOC1	0.0220255	0.0296692	0.054014	0.0248847	0.0965421	0.0854265	0.0198735	0.110003	0.384677	0.175777	0.075084	0.177338	0.150618	GOMF_CALCIUM_ION_BINDING
SMOC2	0.0316794	0.0507675	0.0407306	0.0347308	0.0178988	0.10925	0.0230991	0.0311618	0.0461788	0.0441125	0	0.170513	0.0428265	GOMF_CALCIUM_ION_BINDING
NECAB1	1.85207	1.7843	1.53	1.79642	1.83583	1.71008	1.46047	1.80567	1.55444	1.02947	0.707624	1.69023	1.51196	GOMF_CALCIUM_ION_BINDING
CDH24	0.0341275	0.0221032	0.0501491	0.0248847	0.0569996	0.274381	0.184881	0.116228	0.0839181	0.547801	0.0558597	0.038948	0.029015	GOMF_CALCIUM_ION_BINDING
CDH22	1.1189	1.19029	0.640991	0.933999	0.792372	0.737354	0.537874	0.895557	0.37245	0.406575	0.729003	0.703975	1.10536	GOMF_CALCIUM_ION_BINDING
SGCA	0.00204912	0.00795749	0.00087059	0	0.00303483	0	0	0	0	0.00385209	0	0.0100693	0	GOMF_CALCIUM_ION_BINDING
SUSD1	0.810627	0.558754	0.850036	0.686722	0.583939	0.917248	0.858521	0.197699	0.901293	0.72234	0.86211	0.998274	0.920318	GOMF_CALCIUM_ION_BINDING
ITSN1	1.28386	1.24255	1.29596	1.26376	1.25835	1.2367	1.25558	1.21995	1.26324	1.21353	1.26233	1.21326	1.28108	GOMF_CALCIUM_ION_BINDING
PLA2G2F	0.00146465	0.0014149	0.00087059	0	0	0.0049406	0.00337605	0	0	0.00385209	0.00738819	0	0	GOMF_CALCIUM_ION_BINDING
SHH	0.0477454	0.0247886	0.0204271	0.0388832	0.0336822	0.0380352	0.043501	0.0602365	0.00963694	0.0370646	0.00738819	0.0100693	0.0147497	GOMF_CALCIUM_ION_BINDING
EFCAB6	0.816397	0.854973	0.836281	0.84518	0.844827	0.841946	0.86689	0.969091	0.862287	0.841512	0.823602	0.876268	0.903785	GOMF_CALCIUM_ION_BINDING
PCDH20	0.225752	0.215312	0.206829	0.342475	0.437605	0.399713	0.476238	0.556741	0.0918772	0.0406029	0.128124	0.0616283	0.117574	GOMF_CALCIUM_ION_BINDING
BMP1	0.237797	0.350465	0.170727	0.19077	0.211551	0.170416	0.177061	0.202792	0.129621	0.157321	0.175386	0.297797	0.286173	GOMF_CALCIUM_ION_BINDING
PCDH15	0.363876	0.65753	1.26551	0.282352	0.425199	0.342682	0.22705	0.309939	1.51342	1.38842	1.01856	0.282123	1.55205	GOMF_CALCIUM_ION_BINDING
OCM	0.0581352	0.0524454	0.0563165	0.0590697	0.058333	0.089489	0.0659092	0.0808325	0.0328333	0.0612476	0.075084	0.0660256	0.0562123	GOMF_CALCIUM_ION_BINDING
SLIT1	0.0376395	0.0536996	0.0721011	0.0577527	0.0904028	0.146264	0.117986	0.125401	0.0958027	0.0873307	0.0492577	0.167059	0.029015	GOMF_CALCIUM_ION_BINDING
SLIT3	1.09583	1.53649	1.36895	0.833402	1.47687	0.469084	0.25619	1.19361	1.41453	1.59636	1.30349	0.617331	1.56286	GOMF_CALCIUM_ION_BINDING
DLK2	0.226101	0.24907	0.195311	0.178959	0.246586	0.232831	0.228053	0.212803	0.150787	0.203282	0.213472	0.216179	0.0691978	GOMF_CALCIUM_ION_BINDING
SNCB	0.935224	0.838845	1.03777	0.879507	0.938626	0.968775	1.06641	0.93809	0.70522	0.757539	0.823602	0.764944	0.882684	GOMF_CALCIUM_ION_BINDING
BNIP2	0.397689	0.451389	0.36668	0.402493	0.366488	0.347174	0.425247	0.485013	0.408144	0.391131	0.460495	0.400181	0.357591	GOMF_CALCIUM_ION_BINDING
DST	1.76471	1.69105	1.81777	1.77773	1.79228	1.80177	1.75615	1.7957	1.81511	1.77287	1.86051	1.7575	1.88278	GOMF_CALCIUM_ION_BINDING
SPARC	0.232504	0.227792	0.0772377	0.225288	0.0529747	0.0288341	0.0357672	0.0841721	0.0505377	0.317649	0.0425538	0.0342663	0.236906	GOMF_CALCIUM_ION_BINDING
SPOCK1	1.57194	1.09931	1.60261	1.71844	1.78823	1.88275	1.80204	1.75422	1.4701	0.9425	2.0878	2.12877	1.39388	GOMF_CALCIUM_ION_BINDING
SPTA1	0.000879379	0.0014149	0.00173944	0.00449631	0.00604861	0.0049406	0	0.00401971	0	0	0.00738819	0	0	GOMF_CALCIUM_ION_BINDING
SPTAN1	1.29078	1.26752	1.32039	1.27892	1.28069	1.26675	1.29106	1.28847	1.22579	1.26712	1.29261	1.26215	1.31214	GOMF_CALCIUM_ION_BINDING
TGM2	0.00813911	0.00980883	0.00691634	0.02203	0.00904161	0.00982563	0.0326346	0.14608	0.0190647	0	0.0217979	0.0247487	0	GOMF_CALCIUM_ION_BINDING
TGM3	0.0223043	0.034059	0.0270281	0.02203	0.0251443	0.0288341	0.0310598	0.0273867	0.0048452	0.00385209	0.0357448	0.057186	0	GOMF_CALCIUM_ION_BINDING
THBD	0.00928949	0.0362374	0.00347194	0.00300271	0.00604861	0.00982563	0.0016913	0.00800256	0	0	0	0.00506385	0.029015	GOMF_CALCIUM_ION_BINDING
THBS1	0.0779523	0.176196	0.0311033	0.0524446	0.0675538	0.0687855	0.0995183	0.0907754	0.0282921	0.114916	0.0558597	0.0435798	0.0562123	GOMF_CALCIUM_ION_BINDING
THBS2	0.0220255	0.0180436	0.0683946	0.02203	0.0448112	0.0241594	0.0585675	0.0459424	0.0675485	0.188496	0.165319	0.115588	0	GOMF_CALCIUM_ION_BINDING
THBS3	0.266365	0.310762	0.264526	0.233285	0.285365	0.279632	0.234026	0.217723	0.246225	0.200853	0.199578	0.329933	0.286173	GOMF_CALCIUM_ION_BINDING
THBS4	0.327896	0.338497	0.322557	0.361236	0.341557	0.309873	0.340464	0.470223	0.340287	0.358492	0.495201	0.502624	0.492383	GOMF_CALCIUM_ION_BINDING
TCHH	0.0234179	0.0435632	0.0383437	0.02203	0.0364913	0.0687855	0.0858292	0.0422941	0	0.0152075	0.0146528	0.057186	0	GOMF_CALCIUM_ION_BINDING
TKT	0.46701	0.381378	0.487823	0.457323	0.461928	0.484009	0.541785	0.534909	0.331292	0.428757	0.504628	0.419992	0.497185	GOMF_CALCIUM_ION_BINDING
TLL1	0.0624766	0.0270139	1.36996	0.332781	0.191446	1.24071	0.110167	0.40861	0.237853	0.42441	1.62948	0.935674	0.105976	GOMF_CALCIUM_ION_BINDING
TLL2	0.124858	0.119073	0.133278	0.114544	0.106188	0.177077	0.139404	0.119307	0.133221	0.102871	0.128124	0.134679	0.0818063	GOMF_CALCIUM_ION_BINDING
CLEC3B	0.00117211	0.0028252	0.00087059	0.00300271	0.00303483	0	0.0016913	0.00800256	0	0	0	0	0	GOMF_CALCIUM_ION_BINDING
TNNC2	0.104813	0.136668	0.102047	0.0980325	0.0916376	0.089489	0.138173	0.134384	0.099693	0.0904836	0.0874432	0.111667	0.105976	GOMF_CALCIUM_ION_BINDING
TNFAIP6	0.0501049	0.0720902	0.0220868	0.0333378	0.0791285	0.0146563	0.0230991	0.0158603	0.0143764	0.0226161	0.0217979	0.0481627	0	GOMF_CALCIUM_ION_BINDING
TNNC1	0.00553956	0.0014149	0.00519755	0.00598479	0.00754769	0.0049406	0.00337605	0.00401971	0.0048452	0	0	0	0.0147497	GOMF_CALCIUM_ION_BINDING
C1R	0.0186656	0.00842106	0.212208	0.0629968	0.0237048	0.300025	0.254307	0.189946	0.0328333	0.0226161	0.105347	0.0295336	0.0562123	GOMF_CALCIUM_ION_BINDING
C1S	0.320805	0.390892	0.447148	0.349942	0.348438	0.487257	0.490711	0.456326	0.394609	0.342964	0.49041	0.43334	0.253957	GOMF_CALCIUM_ION_BINDING
TPD52	1.21918	1.13185	1.05577	1.22029	1.15944	1.16275	1.16662	1.25657	1.07285	0.994866	1.09616	1.33717	1.09704	GOMF_CALCIUM_ION_BINDING
TPM4	0.624693	0.576398	0.650253	0.643755	0.552675	0.713034	0.738428	0.664378	0.606417	0.535575	0.50229	0.543833	0.52493	GOMF_CALCIUM_ION_BINDING
TPO	0.194842	0.117634	0.0958016	0.0616917	0.262682	0.0687855	0.123121	0.0602365	0.223531	0.173188	0.0146528	0.0342663	0.219158	GOMF_CALCIUM_ION_BINDING
TPT1	0.616256	0.692657	0.651616	0.491669	0.568177	0.577514	0.668026	0.563413	0.448126	0.442939	0.72761	0.720765	0.467544	GOMF_CALCIUM_ION_BINDING
HSP90B1	0.712354	0.842458	0.746564	0.65189	0.655162	0.767232	0.869186	0.788322	0.61002	0.704374	0.622348	0.661701	0.665329	GOMF_CALCIUM_ION_BINDING
TTN	0.885131	0.83713	0.806983	0.927816	0.782937	0.845506	0.872381	1.25924	0.71378	0.733202	0.713429	0.846124	0.786239	GOMF_CALCIUM_ION_BINDING
UMOD	0.00379785	0.00235561	0.00087059	0.00449631	0.00754769	0.00982563	0.00672606	0	0.0048452	0.00767031	0	0	0	GOMF_CALCIUM_ION_BINDING
VIL1	0.0921841	0.0935589	0.073575	0.0758364	0.0953211	0.0602196	0.0816368	0.0808325	0.125991	0.108935	0.075084	0.0915135	0.0428265	GOMF_CALCIUM_ION_BINDING
VLDLR	0.469804	0.463743	0.181188	0.442894	0.231661	0.271731	0.100864	0.212803	0.164346	0.323199	0.47571	0.449921	0.228122	GOMF_CALCIUM_ION_BINDING
VSNL1	1.71814	1.68413	1.70185	1.49426	1.69286	1.63555	1.57348	1.49779	1.66402	1.42613	1.40509	1.39705	1.76627	GOMF_CALCIUM_ION_BINDING
LRP8	0.455136	0.435046	0.498185	0.469757	0.474364	0.458841	0.527939	0.446327	0.907969	0.871652	0.618777	0.368661	0.696599	GOMF_CALCIUM_ION_BINDING
CRELD1	0.702105	0.721133	0.681471	0.672867	0.671362	0.776475	0.785598	0.689029	0.690568	0.624005	0.683598	0.661701	0.693571	GOMF_CALCIUM_ION_BINDING
COLEC11	0.141696	0.145881	0.141535	0.146872	0.138355	0.11691	0.104875	0.157468	0.140333	0.157321	0.105347	0.167059	0.0818063	GOMF_CALCIUM_ION_BINDING
PRRG4	0.0147125	0.0162271	0.00948183	0.00894654	0.0178988	0	0.00505428	0.00401971	0.0328333	0.0299004	0.0146528	0.00506385	0.0428265	GOMF_CALCIUM_ION_BINDING
PRRG3	0.435887	0.388001	0.436754	0.437426	0.424627	0.426577	0.443325	0.477008	0.448126	0.434486	0.487994	0.350866	0.424588	GOMF_CALCIUM_ION_BINDING
GNPTAB	1.02925	1.08665	1.03077	0.913898	1.16155	0.983989	0.965717	0.854089	1.25411	1.14746	1.02494	1.30077	0.964821	GOMF_CALCIUM_ION_BINDING
CRELD2	0.265888	0.262697	0.290734	0.243724	0.274172	0.260968	0.260862	0.270627	0.240662	0.242634	0.288621	0.290031	0.376912	GOMF_CALCIUM_ION_BINDING
EFHD2	0.477396	0.397373	0.900965	0.474835	0.748472	0.755178	0.700957	0.606454	0.961714	0.795088	1.10032	0.549618	0.823834	GOMF_CALCIUM_ION_BINDING
CALB1	0.404447	0.260628	0.130061	0.677957	0.151443	0.0380352	0.0688115	0.184699	0.0839181	0.0679167	0.0492577	0.057186	0.12887	GOMF_CALCIUM_ION_BINDING
CALB2	0.0217465	0.0414214	0.0237401	0.0162637	0.0178988	0.0194339	0.0357672	0.0349044	0.0758104	0.0544745	0.170382	0.0435798	0.0428265	GOMF_CALCIUM_ION_BINDING
NOX5	0.0665234	0.0627879	0.0586069	0.0577527	0.0529747	0.033459	0.0600458	0.0495603	0.0505377	0.0299004	0.0813076	0.0199105	0.0818063	GOMF_CALCIUM_ION_BINDING
S100G	0.00263281	0.00376287	0.00347194	0	0.00152007	0	0.0016913	0	0	0.00385209	0.0146528	0.00506385	0	GOMF_CALCIUM_ION_BINDING
FAT4	0.133359	0.517013	0.0253872	0.0590697	0.0816593	0.0425637	0.0149897	0.0459424	0.0879158	0.705137	0.111154	0.0660256	0.0562123	GOMF_CALCIUM_ION_BINDING
MCTP1	1.81506	1.72195	1.66772	1.41214	2.1691	1.55087	1.37485	1.38114	2.12881	2.12594	1.23196	1.79971	1.68108	GOMF_CALCIUM_ION_BINDING
EFCC1	0.0685328	0.15918	0.01625	0.0177125	0.0193576	0.0194339	0.0149897	0.0311618	0.00963694	0.143641	0.0288273	0.0526978	0.0562123	GOMF_CALCIUM_ION_BINDING
LPCAT1	0.457598	0.434525	0.474878	0.444521	0.417116	0.482376	0.489614	0.491572	0.432212	0.477783	0.567464	0.396109	0.467544	GOMF_CALCIUM_ION_BINDING
SVEP1	0.540597	0.588018	0.455777	0.436876	0.737743	0.711105	0.240892	0.307957	0.183922	0.330491	0.128124	0.566526	0.181326	GOMF_CALCIUM_ION_BINDING
EFHC2	0.324296	0.263985	0.318809	0.400101	0.236987	0.0854265	0.0731288	0.217723	0.217668	0.640251	0.20889	0.0703788	0.587409	GOMF_CALCIUM_ION_BINDING
EDEM3	0.877223	0.872873	0.890215	0.897043	0.893573	0.871651	0.894756	0.885687	0.885094	0.885469	0.898421	0.917583	0.944846	GOMF_CALCIUM_ION_BINDING
SCUBE1	0.0101503	0.0139457	0.0220868	0.00894654	0.0120141	0.00982563	0.0100504	0.0119492	0.0328333	0.188496	0.0813076	0.0199105	0.0818063	GOMF_CALCIUM_ION_BINDING
CUBN	0.174318	0.114016	0.24116	0.186869	0.195348	0.241465	0.305849	0.157468	0.214706	0.173188	0.602338	0.123325	0.538166	GOMF_CALCIUM_ION_BINDING
EFHD1	0.0537499	0.111465	0.0415233	0.026305	0.0891645	0.0854265	0.043501	0.0740751	0.114915	0.162675	0.180334	0.184057	0.12887	GOMF_CALCIUM_ION_BINDING
KCNIP4	3.15685	3.19527	3.07835	3.13298	3.09871	3.13935	3.04601	3.0168	2.6915	2.59197	1.70181	3.42707	3.14368	GOMF_CALCIUM_ION_BINDING
EGFL8	0.0164111	0.0225519	0.0128791	0.00598479	0.0178988	0.0288341	0.0166238	0.0349044	0.0190647	0.0299004	0.0217979	0.0150178	0.0147497	GOMF_CALCIUM_ION_BINDING
ACTN4	1.12557	1.10754	0.926164	0.927994	1.09826	0.984504	1.02717	0.844375	0.872862	0.805506	0.622348	1.06366	1.01544	GOMF_CALCIUM_ION_BINDING
CALML3	0.00146465	0.00188551	0.00862835	0.0148101	0	0	0.0016913	0.0158603	0	0	0	0.00506385	0.0147497	GOMF_CALCIUM_ION_BINDING
CALR	0.371426	0.360878	0.397058	0.296281	0.323863	0.344934	0.49235	0.37927	0.22061	0.319507	0.372072	0.254673	0.370566	GOMF_CALCIUM_ION_BINDING
CALU	0.64748	0.779279	0.598329	0.61803	0.622282	0.628315	0.597014	0.569984	0.55664	0.688813	0.625889	0.739722	0.631632	GOMF_CALCIUM_ION_BINDING
PLA2G12A	0.665724	0.683943	0.703063	0.70105	0.688231	0.753428	0.740897	0.71703	0.675403	0.650754	0.816839	0.771027	0.624567	GOMF_CALCIUM_ION_BINDING
CANX	0.811715	0.774462	0.919502	0.787749	0.795309	0.893781	0.950603	0.903698	0.796691	0.831933	0.920449	0.800227	0.884645	GOMF_CALCIUM_ION_BINDING
CAPN1	0.444301	0.381378	0.450249	0.44235	0.440376	0.500013	0.432819	0.392555	0.432212	0.389556	0.460495	0.515247	0.575611	GOMF_CALCIUM_ION_BINDING
CAPN2	0.384937	0.414804	0.399844	0.443437	0.384447	0.443008	0.427152	0.433123	0.428595	0.280747	0.559319	0.381545	0.628114	GOMF_CALCIUM_ION_BINDING
CAPNS1	0.648207	0.49188	0.634165	0.583276	0.601823	0.562809	0.619155	0.593263	0.415693	0.471296	0.487994	0.451725	0.631632	GOMF_CALCIUM_ION_BINDING
CAPS	0.143808	0.110368	0.133278	0.155382	0.0940968	0.089489	0.0995183	0.140271	0.140333	0.132378	0.204259	0.0996876	0.171329	GOMF_CALCIUM_ION_BINDING
DYSF	0.805101	0.380001	0.770716	0.775797	0.720701	0.734617	0.622806	0.528976	0.851448	0.774774	0.710536	1.06454	0.900024	GOMF_CALCIUM_ION_BINDING
PCDH11Y	0.875428	1.27846	1.18261	0.961849	0.611987	0.995687	1.33864	1.56913	1.40389	1.48352	1.61598	0.362073	1.17282	GOMF_CALCIUM_ION_BINDING
PITPNM3	0.607217	0.624388	0.590121	0.678589	0.662179	0.6577	0.597442	0.678151	0.530153	0.75141	0.680499	0.683352	0.652162	GOMF_CALCIUM_ION_BINDING
AIF1L	0.0110094	0.0166819	0.0103336	0.00894654	0.0308549	0.0241594	0.024703	0.0197365	0.0190647	0.0262735	0.0146528	0.0660256	0	GOMF_CALCIUM_ION_BINDING
CALN1	1.0199	1.41464	0.687597	0.681421	1.25977	1.42794	1.06452	0.615357	1.35014	1.47453	1.16299	1.46092	1.11237	GOMF_CALCIUM_ION_BINDING
ESYT3	0.36069	0.317864	0.403645	0.422309	0.385702	0.455372	0.458327	0.46333	0.338056	0.351659	0.463068	0.389927	0.236906	GOMF_CALCIUM_ION_BINDING
HMCN1	0.0501049	0.044417	0.0509248	0.0732987	0.0740223	0.0470454	0.0465564	0.0637377	0.0633578	0.0226161	0.075084	0.0616283	0.0691978	GOMF_CALCIUM_ION_BINDING
NCALD	1.61343	1.46391	1.86984	1.73749	1.6008	1.69829	1.6504	1.46042	1.80895	1.28795	1.37536	1.14158	0.520428	GOMF_CALCIUM_ION_BINDING
PLA2G10	0.0362921	0.034059	0.0270281	0.0305383	0.0237048	0.0425637	0.040424	0.0459424	0.0505377	0.0299004	0.0425538	0.0100693	0.029015	GOMF_CALCIUM_ION_BINDING
SPARCL1	1.62703	1.27821	1.51477	1.66183	1.64169	1.7566	1.77402	1.70486	1.69705	1.68265	1.44538	1.65832	1.41458	GOMF_CALCIUM_ION_BINDING
FSCB	0.00175698	0	0.00260655	0.0133516	0	0.00982563	0.00505428	0.00401971	0	0	0	0	0	GOMF_CALCIUM_ION_BINDING
MEX3B	0.0645047	0.0524454	0.0593676	0.0883073	0.0434356	0.0687855	0.0629874	0.134384	0.0373275	0.0612476	0.116885	0.130927	0.094059	GOMF_CALCIUM_ION_BINDING
LTBP4	0.350861	0.358815	0.330772	0.341789	0.379392	0.342682	0.274584	0.454912	0.388677	0.458023	0.399649	0.344	0.462401	GOMF_CALCIUM_ION_BINDING
EFCAB2	0.828715	0.876529	0.813726	0.819929	0.782937	0.825181	0.81744	0.798074	0.702329	0.746583	0.733155	0.67804	0.850038	GOMF_CALCIUM_ION_BINDING
RAB11FIP4	1.01799	1.04765	1.09865	1.07667	0.962511	0.981403	1.00059	1.03083	1.05476	1.20517	1.0442	0.863206	1.0037	GOMF_CALCIUM_ION_BINDING
EFCAB7	0.833347	0.858194	0.812923	0.840202	0.812294	0.886099	0.934156	0.884635	0.815721	0.785684	0.785029	0.890262	0.76871	GOMF_CALCIUM_ION_BINDING
FBN3	0.0413902	0.0422794	0.0407306	0.0732987	0.0420556	0.0288341	0.0419652	0.0495603	0.0373275	0.0475941	0.0994604	0.0703788	0.029015	GOMF_CALCIUM_ION_BINDING
DOC2B	0.0472194	0.0469683	0.0327227	0.0305383	0.0294342	0.0049406	0.024703	0.0672109	0.0282921	0.0578742	0.0425538	0.00506385	0.0691978	GOMF_CALCIUM_ION_BINDING
CASR	0.00466958	0.00469851	0.00691634	0.00300271	0.00152007	0.0049406	0.0016913	0.00401971	0.0143764	0.0114553	0.122541	0.0100693	0	GOMF_CALCIUM_ION_BINDING
PLA2G12B	0.00986354	0.0139457	0.0103336	0.00894654	0.0251443	0.0049406	0.0198735	0.0158603	0.0143764	0.0299004	0.0146528	0.0295336	0.0147497	GOMF_CALCIUM_ION_BINDING
USP32	1.0638	1.03262	0.97404	1.04661	1.03972	0.891235	0.93099	1.00845	1.05605	1.07049	1.05941	1.05072	1.05946	GOMF_CALCIUM_ION_BINDING
CAPS2	1.23187	0.966576	1.40477	1.29564	1.21926	1.10238	1.10441	1.02819	0.852134	0.887479	0.579403	0.854037	1.13603	GOMF_CALCIUM_ION_BINDING
PLCD4	0.151949	0.169533	0.175408	0.145796	0.149289	0.18037	0.139404	0.143185	0.177494	0.185982	0.122541	0.213072	0.200653	GOMF_CALCIUM_ION_BINDING
REPS1	1.15208	1.19345	1.17581	1.11357	1.15317	1.11932	1.14991	1.0872	1.18798	1.11307	1.09075	1.0303	1.21687	GOMF_CALCIUM_ION_BINDING
NKD1	0.0166936	0.0265697	0.0423146	0.02203	0.0237048	0.0146563	0.0198735	0.0273867	0.0237029	0.0904836	0.0623628	0.00506385	0.029015	GOMF_CALCIUM_ION_BINDING
NKD2	0.0596724	0.0327467	0.126168	0.0590697	0.0778576	0.124436	0.0263009	0.134384	0.147331	0.0612476	0.00738819	0.0435798	0.0691978	GOMF_CALCIUM_ION_BINDING
SCIN	0.00928949	0.00842106	0.00519755	0.00300271	0.00604861	0.00982563	0.00505428	0.0197365	0.00963694	0.0114553	0	0	0	GOMF_CALCIUM_ION_BINDING
SLC25A12	1.4759	1.50273	1.45299	1.43757	1.46544	1.44164	1.48239	1.39875	1.48804	1.44347	1.53337	1.5186	1.53004	GOMF_CALCIUM_ION_BINDING
PLA2G4C	0.763557	0.838571	0.793455	0.680165	0.776871	0.878278	0.763092	0.763984	0.819429	0.875792	0.73863	0.759661	0.817028	GOMF_CALCIUM_ION_BINDING
AOC3	0.0118668	0.0125711	0.0128791	0.00894654	0.0105304	0.00982563	0.0133495	0.0119492	0.0048452	0.0152075	0.00738819	0.0435798	0.0147497	GOMF_CALCIUM_ION_BINDING
PCDHGB4	0.00553956	0.0116523	0.0137243	0.00300271	0.00152007	0.00982563	0.0117031	0.0119492	0.00963694	0.00767031	0	0.0100693	0.0147497	GOMF_CALCIUM_ION_BINDING
DCHS1	0.0980766	0.139075	0.1484	0.0980325	0.0854281	0.170416	0.177061	0.116228	0.15762	0.233691	0.3358	0.0956198	0.270364	GOMF_CALCIUM_ION_BINDING
CBL	0.804042	0.81931	0.819971	0.80767	0.78892	0.768081	0.751837	0.810745	0.780843	0.758215	0.780111	0.785455	0.821577	GOMF_CALCIUM_ION_BINDING
CBLB	0.78304	0.72631	1.02149	0.8805	0.745199	0.840514	0.931982	0.877733	0.943234	0.796327	0.950694	0.899347	0.890476	GOMF_CALCIUM_ION_BINDING
ACTN1	1.16942	1.23041	1.04024	1.1968	1.13302	0.953008	0.998382	1.01082	1.08743	1.20154	0.694273	1.25992	1.11583	GOMF_CALCIUM_ION_BINDING
MATN4	0.135297	0.166002	0.0794207	0.0968287	0.104994	0.0935139	0.0927277	0.0672109	0.0417757	0.0510479	0.0288273	0.111667	0.0428265	GOMF_CALCIUM_ION_BINDING
ACTN2	0.761935	0.694666	0.699596	0.625944	0.84808	0.737354	0.48242	0.575385	0.743798	1.04124	0.625889	0.23437	0.850038	GOMF_CALCIUM_ION_BINDING
CDK5R1	0.901486	0.933182	0.790077	0.869246	0.876915	0.942359	0.894756	0.895557	0.795132	1.02802	0.759866	0.738794	0.810115	GOMF_CALCIUM_ION_BINDING
PROZ	0.0175398	0.0107316	0.0128791	0.0104199	0.0105304	0.0146563	0.00337605	0.0119492	0.0282921	0.00385209	0	0	0.0147497	GOMF_CALCIUM_ION_BINDING
BAIAP3	0.979117	0.815354	0.617879	0.9648	0.826601	0.822946	0.467086	1.01862	0.582878	0.976063	0.893688	0.614865	0.533799	GOMF_CALCIUM_ION_BINDING
UMODL1	0.0303133	0.0507675	0.0319138	0.070746	0.026579	0.00982563	0.0388773	0.0422941	0.0190647	0.0578742	0.0146528	0.0150178	0	GOMF_CALCIUM_ION_BINDING
PLCZ1	0.0387144	0.033622	0.00173944	0.026305	0.00604861	0	0.00337605	0	0.0143764	0.0544745	0.0146528	0.00506385	0	GOMF_CALCIUM_ION_BINDING
RHOT2	0.75384	0.803337	0.690273	0.702248	0.747928	0.666356	0.688985	0.614376	0.700391	0.655911	0.648228	0.645877	0.781303	GOMF_CALCIUM_ION_BINDING
EFCAB11	0.088849	0.0927965	0.121581	0.105186	0.0778576	0.0687855	0.155098	0.14608	0.103549	0.111936	0.160197	0.0703788	0.029015	GOMF_CALCIUM_ION_BINDING
EFCAB12	0.106424	0.141469	0.10956	0.131566	0.0791285	0.20893	0.258065	0.154649	0.0675485	0.0967217	0.116885	0.0915135	0.094059	GOMF_CALCIUM_ION_BINDING
MCFD2	0.595312	0.61612	0.620392	0.607372	0.568177	0.642125	0.670205	0.736721	0.600345	0.639364	0.63806	0.58413	0.579579	GOMF_CALCIUM_ION_BINDING
RGN	0.38903	0.512392	0.391433	0.31927	0.340168	0.377374	0.343548	0.44488	0.361992	0.312026	0.105347	0.377293	0.330416	GOMF_CALCIUM_ION_BINDING
REPS2	1.2709	1.29474	1.2005	1.23562	1.31959	1.14639	1.17372	1.22695	1.24284	1.2437	1.19696	1.28015	1.31506	GOMF_CALCIUM_ION_BINDING
CALML4	0.0563348	0.0885794	0.0750438	0.049766	0.0596623	0.0558725	0.0968148	0.0637377	0.0461788	0.0578742	0.06877	0.0746888	0.105976	GOMF_CALCIUM_ION_BINDING
CDHR1	0.159128	0.119791	0.131994	0.156434	0.162057	0.287392	0.20011	0.220162	0.150787	0.111936	0.57148	0.152965	0.191097	GOMF_CALCIUM_ION_BINDING
DNER	0.701114	0.451389	0.986713	0.750591	0.681308	0.84123	0.683401	0.601427	0.675403	0.564993	0.967878	0.659476	0.832745	GOMF_CALCIUM_ION_BINDING
MYL10	0.00234107	0.00329429	0	0.00300271	0	0	0	0.00401971	0	0	0	0	0	GOMF_CALCIUM_ION_BINDING
SLIT2	1.6067	1.62438	1.35782	1.56895	1.05501	1.44271	1.30539	1.30178	1.1538	0.445721	0.806492	0.858998	1.85309	GOMF_CALCIUM_ION_BINDING
NRXN1	2.60717	2.57565	2.57393	2.66129	2.61283	2.68434	2.67337	2.58155	2.69708	2.78851	2.73765	2.48566	2.57358	GOMF_CALCIUM_ION_BINDING
OTOF	0.0316794	0.115105	0.0286627	0.0361194	0.0569996	0.0425637	0.174801	0.0907754	0.0879158	0.0998074	0.0217979	0.0660256	0.0428265	GOMF_CALCIUM_ION_BINDING
CLEC6A	0.00117211	0.00516558	0.00605779	0.00300271	0.00454433	0.0241594	0.00672606	0.00401971	0.0048452	0.00385209	0	0	0	GOMF_CALCIUM_ION_BINDING
PGS1	0.418217	0.43695	0.405704	0.376696	0.434257	0.344934	0.396296	0.405446	0.37245	0.42441	0.442044	0.449921	0.435732	GOMF_CALCIUM_ION_BINDING
PITPNM1	0.234389	0.21416	0.329549	0.314915	0.207793	0.304977	0.378234	0.264081	0.177494	0.233691	0.303691	0.197193	0.236906	GOMF_CALCIUM_ION_BINDING
CELSR1	0.0609493	0.0636047	0.0501491	0.0590697	0.0714464	0.0470454	0.037325	0.0602365	0.0328333	0.120815	0.0874432	0.290031	0.0818063	GOMF_CALCIUM_ION_BINDING
GUCA1C	0.0130073	0.0116523	0.0145678	0.00746819	0.00904161	0.0146563	0.0100504	0.255197	0	0.0114553	0.0217979	0.00506385	0	GOMF_CALCIUM_ION_BINDING
RAPGEF2	1.81161	1.80486	1.77015	1.70468	1.84208	1.76989	1.8803	1.65973	1.6493	1.68169	1.43126	1.68908	1.68698	GOMF_CALCIUM_ION_BINDING
EDEM1	0.524587	0.459828	0.488106	0.489722	0.511547	0.546178	0.600003	0.44197	0.402395	0.487965	0.50229	0.706985	0.477651	GOMF_CALCIUM_ION_BINDING
PCDHGA8	0.00871468	0.0184965	0.0103336	0.00894654	0.00604861	0.0194339	0.0166238	0.00800256	0.0048452	0	0.0217979	0.0150178	0.029015	GOMF_CALCIUM_ION_BINDING
RAB11FIP3	1.01477	1.03715	0.986982	0.945251	1.10537	0.951899	0.970821	0.959445	1.01428	0.941173	0.835735	1.0284	1.02687	GOMF_CALCIUM_ION_BINDING
CLSTN3	1.11371	1.10212	1.1186	1.07604	1.07762	1.1059	1.15075	1.09114	1.04079	1.05611	1.19885	1.0207	1.15639	GOMF_CALCIUM_ION_BINDING
PCDHA9	0.118428	0.131813	0.128767	0.134891	0.113284	0.128151	0.10885	0.116228	0.17097	0.132378	0.170382	0.130927	0.181326	GOMF_CALCIUM_ION_BINDING
SPOCK2	0.809809	0.626179	0.88593	0.817642	0.760795	0.849741	0.927599	0.829084	0.878699	0.932673	0.915951	0.63421	0.731373	GOMF_CALCIUM_ION_BINDING
EFCAB14	0.531028	0.553503	0.542102	0.499371	0.529009	0.503144	0.549025	0.508178	0.524365	0.511231	0.516131	0.58413	0.506632	GOMF_CALCIUM_ION_BINDING
MELK	0.0419233	0.0397002	0.0383437	0.0319403	0.0529747	0.0380352	0.0388773	0.038615	0.0373275	0.0578742	0.0425538	0.0199105	0.0428265	GOMF_CALCIUM_ION_BINDING
C2CD5	1.47331	1.48916	1.46147	1.47481	1.45611	1.46063	1.53652	1.44851	1.46678	1.42029	1.54115	1.47068	1.46057	GOMF_CALCIUM_ION_BINDING
CDH1	0.0368316	0.0384049	0.0335302	0.0375035	0.0308549	0.0288341	0.027893	0.0531483	0.0548532	0.0645949	0.0288273	0.0342663	0.0428265	GOMF_CALCIUM_ION_BINDING

## Sheet: eTable 2- MACAQUE
eTable 2 Transcript levels of excitatory cell groups in macaque dlPFC (values represent log10 values of those in Figure 1)
Gene	BA46.0=CUX2A	BA46.1=CUX2B	BA46.2	BA46.3=CUX2C	ba46.rh.4	ba46.rh.5	ba46.rh.6	ba46.rh.7	ba46.rh.8	ba46.rh.9	ba46.rh.10	BA46.11=PLD5A	ba46.rh.13	Gene_List
RAMP3	0.110093	0.185424	0.174395	0.15592	0.0944989	0.0566773	0.307936	0.0931875	0.289911	0.305042	0.0913829	0.0480379	0.0266442	GOBP_CALCIUM_ION_TRANSMEMBRANE_TRANSPORT
PKDREJ	0.00806937	0.005065	0.00427109	0.0110029	0.0113258	0.00376748	0	0.00687466	0	0.0047818	0.0072048	0	0	GOBP_CALCIUM_ION_TRANSMEMBRANE_TRANSPORT
MICU1	1.21709	1.16992	1.35146	1.33711	1.21172	1.37691	1.34213	1.30282	1.24227	1.3305	1.67673	1.27635	1.23944	GOBP_CALCIUM_ION_TRANSMEMBRANE_TRANSPORT
CACNG3	1.55169	1.51795	1.43766	1.44519	1.40062	1.33069	1.28405	1.2252	1.35094	1.41348	1.37352	1.38546	1.5039	GOBP_CALCIUM_ION_TRANSMEMBRANE_TRANSPORT
CACNG2	0.943427	0.934106	1.04766	1.06258	1.09244	1.06653	1.04047	1.07371	1.09319	1.18007	0.8822	1.05086	1.07027	GOBP_CALCIUM_ION_TRANSMEMBRANE_TRANSPORT
CHERP	0.313632	0.330939	0.353809	0.300252	0.322042	0.342886	0	0.325696	0.326307	0.325968	0.387143	0.27544	0.289828	GOBP_CALCIUM_ION_TRANSMEMBRANE_TRANSPORT
GNB5	1.0291	1.03643	1.08557	1.06818	0.908033	0.953316	0.949997	1.04155	0.899726	0.921181	0.869633	0.966333	1.01553	GOBP_CALCIUM_ION_TRANSMEMBRANE_TRANSPORT
AFG3L2	0.797161	0.819565	0.819571	0.76201	0.841665	0.7757	0.877162	0.737791	0.817088	0.799559	0.851609	0.818272	0.879683	GOBP_CALCIUM_ION_TRANSMEMBRANE_TRANSPORT
CORO1A	0.401491	0.387488	0.462524	0.407669	0.435841	0.35808	0.375861	0.335407	0.264793	0.240993	0.20923	0.421184	0.442731	GOBP_CALCIUM_ION_TRANSMEMBRANE_TRANSPORT
SCN11A	0.0440512	0.0454287	0.0317195	0.0457877	0.0352493	0.0221297	0	0	0.0683394	0.0412513	0.041538	0.00719653	0.0266442	GOBP_CALCIUM_ION_TRANSMEMBRANE_TRANSPORT
CHRNA7	0.720991	0.906821	0.394882	0.575488	0.648426	0.356418	0.227383	0.457395	0.537397	0.918869	0.966782	0.565067	0.680905	GOBP_CALCIUM_ION_TRANSMEMBRANE_TRANSPORT
PKD1L2	0.262334	0.25415	0.219813	0.163633	0.245746	0.216097	0.227383	0.135761	0.3386	0.348094	1.10641	0.222286	0.25307	GOBP_CALCIUM_ION_TRANSMEMBRANE_TRANSPORT
SLC25A25	0.59598	0.525157	0.678104	0.638764	0.608487	0.659297	0.679811	0.552525	0.605405	0.604493	0.684012	0.58627	0.724477	GOBP_CALCIUM_ION_TRANSMEMBRANE_TRANSPORT
GRIN3A	0.649137	0.940229	1.1987	0.352763	0.449097	0.286065	0.434585	0.183705	0.447393	0.887634	1.55035	0.745189	1.07722	GOBP_CALCIUM_ION_TRANSMEMBRANE_TRANSPORT
GRIN3B	0.0195997	0.0140358	0.0290514	0.0199638	0.0157747	0.0292626	0	0.0268689	0.00525449	0.0541747	0.0281287	0.0280971	0.0266442	GOBP_CALCIUM_ION_TRANSMEMBRANE_TRANSPORT
ADCYAP1R1	0.214601	0.186751	0.597151	0.341912	0.279581	0.483941	0.709968	0.602019	0.657263	0.786393	0.715898	0.32964	0.68376	GOBP_CALCIUM_ION_TRANSMEMBRANE_TRANSPORT
CATSPER1	0.00498348	0.00807589	0.00850059	0.0110029	0.00908416	0.00750256	0	0	0	0.00951151	0.0072048	0.00719653	0	GOBP_CALCIUM_ION_TRANSMEMBRANE_TRANSPORT
TMC1	0.104711	0.110901	0.133247	0.162357	0.0944989	0.28213	0.307936	0.450083	0.0816824	0.0625815	0.0854563	0.0971289	0.0393773	GOBP_CALCIUM_ION_TRANSMEMBRANE_TRANSPORT
TMC2	0.611121	0.621323	0.572977	0.481633	0.552448	0.335959	0.128406	0.562127	0.601453	0.710084	0.567405	0.380849	0.581561	GOBP_CALCIUM_ION_TRANSMEMBRANE_TRANSPORT
CLIC2	0.18576	0.183425	0.224957	0.178661	0.223005	0.225203	0.227383	0.155578	0.196481	0.232632	0.114312	0.19072	0.21291	GOBP_CALCIUM_ION_TRANSMEMBRANE_TRANSPORT
SLC24A4	1.06808	1.10693	0.548593	1.029	0.896829	0.882048	0.932901	1.16036	0.552471	0.280544	0.936751	1.60439	0.401145	GOBP_CALCIUM_ION_TRANSMEMBRANE_TRANSPORT
UBR3	1.56971	1.58106	1.59114	1.55768	1.60684	1.55121	1.5405	1.54388	1.60391	1.57966	1.5721	1.58332	1.55655	GOBP_CALCIUM_ION_TRANSMEMBRANE_TRANSPORT
CRHR1	0.598672	0.572092	0.465474	0.65138	0.368647	0.532079	0.532517	0.57152	0.139043	0.262534	0.37506	0.251713	0.515579	GOBP_CALCIUM_ION_TRANSMEMBRANE_TRANSPORT
TRPM6	0.672794	0.407478	0.592422	0.813454	0.717852	0.468779	0.375861	0.669294	0.168711	0.280544	0.263968	0.286835	0.442731	GOBP_CALCIUM_ION_TRANSMEMBRANE_TRANSPORT
ADRA1A	0.553111	0.401052	0.169581	0.309456	0.214686	0.15174	0.307936	0.098743	1.0889	0.958185	0.57905	0.505902	1.51031	GOBP_CALCIUM_ION_TRANSMEMBRANE_TRANSPORT
ADRA2A	0.0354757	0.0772707	0.0195819	0.00736617	0.0267016	0	0	0	0.0451475	0.188224	0.0212654	0.181263	0.0393773	GOBP_CALCIUM_ION_TRANSMEMBRANE_TRANSPORT
SLC35G1	0.0557793	0.0509005	0.0866168	0.0621882	0.0639073	0.0221297	0	0.0397046	0.0592107	0.078922	0.0671752	0.0480379	0.0266442	GOBP_CALCIUM_ION_TRANSMEMBRANE_TRANSPORT
TRPV3	0.542283	0.498509	0.376037	0.45835	0.314321	0.428385	0.375861	0.357255	0.281699	0.501057	0.329907	0.239345	0.361173	GOBP_CALCIUM_ION_TRANSMEMBRANE_TRANSPORT
DDIT3	0.15399	0.121813	0.185736	0.236216	0.107234	0.284102	0.532517	0.214372	0.0903553	0.0541747	0.0545458	0.102893	0.177875	GOBP_CALCIUM_ION_TRANSMEMBRANE_TRANSPORT
PKD1L1	0.0348979	0.0342739	0.0587872	0.044113	0.0579235	0.0566773	0	0.0642911	0.0772801	0.032417	0.0854563	0.0671031	0.0393773	GOBP_CALCIUM_ION_TRANSMEMBRANE_TRANSPORT
DIAPH1	0.918381	0.871314	0.93317	0.931211	0.816145	0.909463	0.856871	0.883855	0.753905	0.876915	0.821995	0.795638	0.883293	GOBP_CALCIUM_ION_TRANSMEMBRANE_TRANSPORT
DMD	1.96601	1.94953	2.0273	2.05206	2.00934	2.03601	2.07929	2.28244	2.11715	2.24199	1.57365	1.96147	1.80437	GOBP_CALCIUM_ION_TRANSMEMBRANE_TRANSPORT
DRD1	0.158797	0.284294	0.186668	0.01281	0.236526	0.0948047	0.128406	0	0.231979	0.332725	0.298188	0.247629	0.289828	GOBP_CALCIUM_ION_TRANSMEMBRANE_TRANSPORT
DRD2	0.016595	0.019915	0.079527	0.00736617	0.0267016	0.00750256	0	0.0268689	0.0306136	0.0368566	0.27951	0.114196	0	GOBP_CALCIUM_ION_TRANSMEMBRANE_TRANSPORT
DRD3	0.0319975	0.0276321	0.0383189	0.0322062	0.0223638	0.0221297	0	0.226879	0.020647	0.0233992	0.041538	0.0348463	0.48068	GOBP_CALCIUM_ION_TRANSMEMBRANE_TRANSPORT
DRD4	0.0117437	0.0140358	0.00568551	0.00918836	0.00683087	0.00376748	0	0.00687466	0.00525449	0	0.0072048	0.0142757	0	GOBP_CALCIUM_ION_TRANSMEMBRANE_TRANSPORT
EDN1	0.0314151	0.0276321	0.351268	0.0146095	0.0698098	0.0185188	0	0	0.0860405	0.155877	0.16684	0.0480379	0.108809	GOBP_CALCIUM_ION_TRANSMEMBRANE_TRANSPORT
EDNRA	0.104218	0.0940013	0.0783341	0.119407	0.0678512	0.100846	0	0.155578	0.0683394	0.0985193	0.181435	0.230899	0.129688	GOBP_CALCIUM_ION_TRANSMEMBRANE_TRANSPORT
EDNRB	0.00187551	0.0100716	0	0.00185329	0	0.00376748	0	0	0.0306136	0.0047818	0.0348851	0.0212414	0	GOBP_CALCIUM_ION_TRANSMEMBRANE_TRANSPORT
ANO6	0.7791	0.776428	0.759952	0.75684	0.832987	0.644109	0.764645	0.731407	0.857076	1.10389	0.387143	0.718277	0.883293	GOBP_CALCIUM_ION_TRANSMEMBRANE_TRANSPORT
METTL21C	0.0105224	0.0100716	0.0277112	0.0110029	0.00683087	0.00750256	0	0.00687466	0.0155765	0.0279315	0.014292	0.0732766	0.0517478	GOBP_CALCIUM_ION_TRANSMEMBRANE_TRANSPORT
DHRS7C	0.0788489	0.0772707	0.0698904	0.0887218	0.0889247	0.190023	0.307936	0.165158	0.0903553	0.0188192	0	0.0212414	0.0393773	GOBP_CALCIUM_ION_TRANSMEMBRANE_TRANSPORT
F2	0.116847	0.107733	0.109447	0.103605	0.103633	0.103836	0	0.169869	0.103048	0.113584	0.16684	0.0793636	0.129688	GOBP_CALCIUM_ION_TRANSMEMBRANE_TRANSPORT
F2R	0.00622047	0.00405672	0.016838	0.00185329	0.0157747	0.00750256	0	0.00687466	0.0403567	0.0188192	0.336652	0.0348463	0.0266442	GOBP_CALCIUM_ION_TRANSMEMBRANE_TRANSPORT
PTK2B	1.2729	1.29273	1.04932	1.27115	1.24048	0.707141	0.764645	1.10473	1.21864	1.24404	0.473328	0.975643	1.38191	GOBP_CALCIUM_ION_TRANSMEMBRANE_TRANSPORT
TPCN2	0.267103	0.242065	0.285334	0.2552	0.227106	0.222944	0.128406	0.201493	0.297971	0.254581	0.450766	0.226614	0.282721	GOBP_CALCIUM_ION_TRANSMEMBRANE_TRANSPORT
MICU2	1.0348	1.1059	1.07607	1.0376	1.07367	1.09694	1.06687	1.10364	1.14081	1.03998	1.08245	1.08558	1.05722	GOBP_CALCIUM_ION_TRANSMEMBRANE_TRANSPORT
FGF2	0.181656	0.243812	0.404571	0.17989	0.314321	0.274153	0.227383	0.235022	0.371278	0.513025	0.721452	0.51264	0.29682	GOBP_CALCIUM_ION_TRANSMEMBRANE_TRANSPORT
FKBP1A	1.00383	1.05514	0.940943	1.02182	1.06704	1.1074	1.17912	1.1492	0.897054	0.807121	0.824178	1.0735	0.9293	GOBP_CALCIUM_ION_TRANSMEMBRANE_TRANSPORT
FKBP1B	0.262677	0.387488	0.106098	0.182338	0.173607	0.127038	0.128406	0.114995	0.203155	0.155877	0.136091	0.20453	0.268148	GOBP_CALCIUM_ION_TRANSMEMBRANE_TRANSPORT
RASA3	0.812576	0.82524	0.733818	0.875818	0.864515	0.796745	1.07949	0.803527	0.724018	0.663631	0.401788	0.746492	0.703238	GOBP_CALCIUM_ION_TRANSMEMBRANE_TRANSPORT
PLCH1	0.842847	0.438259	0.788345	1.49482	0.460373	1.36679	1.14838	1.91207	0.445502	0.490307	0.463445	0.60288	1.41958	GOBP_CALCIUM_ION_TRANSMEMBRANE_TRANSPORT
FLNA	0.561961	0.597276	0.708256	0.610105	0.625123	0.659297	0.532517	0.84406	0.649039	0.728438	0.492444	0.796798	0.669293	GOBP_CALCIUM_ION_TRANSMEMBRANE_TRANSPORT
PLCB1	2.46776	2.40594	2.16322	2.37394	2.28169	2.13469	2.14608	1.91418	2.35015	2.35856	2.23127	2.2375	2.2371	GOBP_CALCIUM_ION_TRANSMEMBRANE_TRANSPORT
FMR1	0.483061	0.497862	0.510125	0.482245	0.488091	0.569332	0.375861	0.548625	0.476581	0.471237	0.569367	0.51264	0.384462	GOBP_CALCIUM_ION_TRANSMEMBRANE_TRANSPORT
NCS1	0.662151	0.605693	0.738545	0.797468	0.667097	0.737263	0.915105	0.755181	0.610619	0.642249	0.435046	0.618878	0.716634	GOBP_CALCIUM_ION_TRANSMEMBRANE_TRANSPORT
PANX1	0.378785	0.419278	0.40738	0.342756	0.368647	0.335959	0.375861	0.424778	0.377971	0.406538	0.298188	0.455555	0.282721	GOBP_CALCIUM_ION_TRANSMEMBRANE_TRANSPORT
STAC3	0.296565	0.237371	0.3832	0.347788	0.262366	0.22745	0.128406	0.322411	0.336169	0.367087	0.390112	0.371696	0.437745	GOBP_CALCIUM_ION_TRANSMEMBRANE_TRANSPORT
ABL1	1.08914	1.05853	1.15431	1.11806	1.07483	1.09784	1.01235	1.00409	1.09105	1.26124	0.981433	1.0598	1.13828	GOBP_CALCIUM_ION_TRANSMEMBRANE_TRANSPORT
FYN	1.17162	1.22438	1.0991	1.11735	1.11113	1.07648	1.01235	1.01359	1.06408	1.10728	1.1302	1.14559	1.13426	GOBP_CALCIUM_ION_TRANSMEMBRANE_TRANSPORT
G6PD	0.0279041	0.0130481	0.0303875	0.0164016	0.0245381	0.0599856	0.128406	0.0642911	0.0355125	0.0141903	0.0072048	0.0414922	0.0393773	GOBP_CALCIUM_ION_TRANSMEMBRANE_TRANSPORT
CALHM1	0.00374296	0.0100716	0.0112975	0.00918836	0.00456583	0.00376748	0	0.0268689	0.00525449	0.0141903	0.014292	0	0.0135264	GOBP_CALCIUM_ION_TRANSMEMBRANE_TRANSPORT
CBARP	0.388113	0.45466	0.319551	0.354408	0.351623	0.422704	0.709968	0.501051	0.359887	0.385285	0.329907	0.395688	0.44766	GOBP_CALCIUM_ION_TRANSMEMBRANE_TRANSPORT
MCOLN2	0.0201982	0.0208871	0.0195819	0.0287435	0.0352493	0.0221297	0	0.00687466	0.0155765	0.032417	0.0072048	0.0414922	0	GOBP_CALCIUM_ION_TRANSMEMBRANE_TRANSPORT
SLC24A2	1.60786	1.47356	1.97468	1.61772	2.00758	1.98858	1.89243	1.46906	2.03139	2.17753	2.2385	2.18145	1.33689	GOBP_CALCIUM_ION_TRANSMEMBRANE_TRANSPORT
NALCN	1.4658	1.4879	1.483	1.43124	1.50188	1.38432	1.39935	1.54487	1.5296	1.52035	1.61891	1.42838	1.49079	GOBP_CALCIUM_ION_TRANSMEMBRANE_TRANSPORT
IBTK	0.994792	1.00977	0.966098	0.997105	0.971268	1.10205	1.09176	0.964592	0.963411	0.839609	1.00791	0.909443	0.863056	GOBP_CALCIUM_ION_TRANSMEMBRANE_TRANSPORT
TRPC4AP	1.09381	1.12281	1.12913	1.1234	1.09132	1.15121	1.19846	1.16179	1.09062	1.04564	1.10241	1.04762	1.02472	GOBP_CALCIUM_ION_TRANSMEMBRANE_TRANSPORT
GAS6	0.396491	0.297333	0.617986	0.500809	0.489581	0.552697	0.679811	0.542707	0.624644	0.735567	0.61926	0.514864	0.563173	GOBP_CALCIUM_ION_TRANSMEMBRANE_TRANSPORT
NIPSNAP2	0.374574	0.42391	0.424402	0.427547	0.392529	0.523095	0.434585	0.520292	0.45857	0.283057	0.557456	0.492102	0.46212	GOBP_CALCIUM_ION_TRANSMEMBRANE_TRANSPORT
ATP2C1	1.16682	1.13953	1.2653	1.22079	1.2194	1.21771	1.16911	1.23175	1.21864	1.13843	1.32477	1.21719	1.09524	GOBP_CALCIUM_ION_TRANSMEMBRANE_TRANSPORT
PKD2L2	0.732394	0.626411	0.779877	0.795093	0.698532	0.770596	0.738166	0.752739	0.769461	0.874996	0.835996	0.746492	0.855457	GOBP_CALCIUM_ION_TRANSMEMBRANE_TRANSPORT
GHITM	0.0105224	0.0169853	0.0112975	0.00185329	0	0.0292626	0.128406	0	0.00525449	0.00951151	0.0212654	0.00719653	0	GOBP_CALCIUM_ION_TRANSMEMBRANE_TRANSPORT
TSPAN13	0.700255	0.766076	0.727165	0.686784	0.757313	0.909463	0.813202	0.761227	0.727002	0.686984	0.6885	0.799109	0.577945	GOBP_CALCIUM_ION_TRANSMEMBRANE_TRANSPORT
CACNG5	0.0273162	0.0189406	0.207567	0.0491177	0.053888	0.0465985	0.128406	0.0203059	0.123412	0.547068	0.398898	0.0480379	0.0393773	GOBP_CALCIUM_ION_TRANSMEMBRANE_TRANSPORT
CACNG4	0.0809339	0.0898787	0.126884	0.105065	0.0832781	0.0978359	0.128406	0.098743	0.0860405	0.552492	0.390112	0.239345	0.0754792	GOBP_CALCIUM_ION_TRANSMEMBRANE_TRANSPORT
BIN1	0.821267	0.79837	0.802776	0.879265	0.81298	0.848516	0.932901	0.898105	0.749221	0.836117	0.904487	0.793309	0.778039	GOBP_CALCIUM_ION_TRANSMEMBRANE_TRANSPORT
GP1BA	0.0793711	0.0755616	0.0674474	0.0902332	0.0658837	0.088678	0.128406	0.0702262	0.049886	0.0985193	0.102999	0.125212	0.119374	GOBP_CALCIUM_ION_TRANSMEMBRANE_TRANSPORT
GP1BB	1.17469	1.20651	1.1835	1.17414	1.21382	1.19513	1.39935	1.30728	1.22875	1.2287	1.12424	1.40816	1.19444	GOBP_CALCIUM_ION_TRANSMEMBRANE_TRANSPORT
GPM6A	1.87215	1.95634	1.85177	1.7929	1.97158	1.90937	1.96457	1.9251	1.91617	2.02865	1.96474	2.10937	1.77263	GOBP_CALCIUM_ION_TRANSMEMBRANE_TRANSPORT
XCR1	0.00745395	0.005065	0.00850059	0.0036987	0	0.00750256	0	0	0	0.00951151	0.0072048	0.0212414	0	GOBP_CALCIUM_ION_TRANSMEMBRANE_TRANSPORT
SLC24A5	0.880154	0.895564	0.86948	0.842964	0.830959	0.907594	0.789602	0.939046	0.873653	0.880095	0.906294	0.95036	0.938894	GOBP_CALCIUM_ION_TRANSMEMBRANE_TRANSPORT
GPER1	0.0962602	0.0865522	0.0924377	0.119407	0.0717596	0.0793229	0	0.0760814	0.0683394	0.120925	0.0671752	0.119739	0.108809	GOBP_CALCIUM_ION_TRANSMEMBRANE_TRANSPORT
GPR35	0.0225839	0.0237907	0.0290514	0.0322062	0.0267016	0.0112058	0	0.0203059	0.0403567	0.0412513	0.041538	0.0280971	0.0637756	GOBP_CALCIUM_ION_TRANSMEMBRANE_TRANSPORT
MICU3	1.20268	1.21355	1.14611	1.21359	1.1234	1.15626	1.16911	1.16227	1.11442	1.1895	1.08425	1.15837	1.13928	GOBP_CALCIUM_ION_TRANSMEMBRANE_TRANSPORT
ANK2	2.14683	2.13437	2.20757	2.20651	2.16497	2.19319	2.20674	2.22022	2.17249	2.19055	2.18486	2.21549	2.25967	GOBP_CALCIUM_ION_TRANSMEMBRANE_TRANSPORT
REM1	0.00560242	0.00707458	0.00427109	0.0110029	0.00683087	0	0.128406	0.0136422	0	0.0047818	0.014292	0.0142757	0	GOBP_CALCIUM_ION_TRANSMEMBRANE_TRANSPORT
GRIN1	1.33997	1.35404	1.38344	1.26058	1.35089	1.44227	1.5893	1.2418	1.33339	1.40674	1.22074	1.33078	1.28237	GOBP_CALCIUM_ION_TRANSMEMBRANE_TRANSPORT
GRIN2A	2.09855	2.0538	2.01932	2.19422	2.0143	1.94951	1.91116	2.08774	2.01765	2.08863	2.0919	1.9546	2.15681	GOBP_CALCIUM_ION_TRANSMEMBRANE_TRANSPORT
GRIN2B	1.86837	1.90762	1.75407	1.80749	1.82933	1.6411	1.56963	1.74793	1.72963	1.96554	1.75451	1.74025	1.85728	GOBP_CALCIUM_ION_TRANSMEMBRANE_TRANSPORT
GRIN2C	0.140601	0.131706	0.120427	0.137371	0.148261	0.0948047	0.227383	0.17453	0.135187	0.106117	0.176624	0.186017	0.204413	GOBP_CALCIUM_ION_TRANSMEMBRANE_TRANSPORT
GRIN2D	0.298144	0.192676	0.669002	0.346953	0.535395	0.478946	0.307936	0.851926	0.343422	0.321404	0.37506	0.768062	0.310477	GOBP_CALCIUM_ION_TRANSMEMBRANE_TRANSPORT
GRM6	0.0201982	0.0120582	0.0303875	0.00553631	0.0201785	0.0148777	0	0.00687466	0.00525449	0.0233992	0.014292	0.0142757	0.0517478	GOBP_CALCIUM_ION_TRANSMEMBRANE_TRANSPORT
GSTM2	0	0	0.00427109	0.00185329	0.00228892	0	0	0	0.0155765	0.00951151	0.0480906	0.00719653	0.0135264	GOBP_CALCIUM_ION_TRANSMEMBRANE_TRANSPORT
SEC61A1	0.274158	0.319372	0.329044	0.223082	0.333904	0.305219	0.307936	0.246956	0.316216	0.3833	0.333293	0.333023	0.367114	GOBP_CALCIUM_ION_TRANSMEMBRANE_TRANSPORT
UBQLN1	0.757307	0.789196	0.814776	0.754231	0.761308	0.850122	0.764645	0.771901	0.802341	0.741711	0.825266	0.751665	0.749645	GOBP_CALCIUM_ION_TRANSMEMBRANE_TRANSPORT
ERO1A	0.767484	0.843442	0.779402	0.756189	0.713879	0.852786	0.835585	0.820616	0.764034	0.810853	0.821995	0.733285	0.697761	GOBP_CALCIUM_ION_TRANSMEMBRANE_TRANSPORT
ANXA2	0.0741207	0.0454287	0.0195819	0.0407443	0.0737007	0.0112058	0	0.00687466	0.0451475	0.0368566	0.0794477	0.0544864	0.0135264	GOBP_CALCIUM_ION_TRANSMEMBRANE_TRANSPORT
HTT	1.26392	1.28073	1.25037	1.25844	1.25983	1.29613	1.28405	1.29622	1.18269	1.26151	1.23703	1.26309	1.18016	GOBP_CALCIUM_ION_TRANSMEMBRANE_TRANSPORT
ANXA6	0.739072	0.619369	0.82238	0.705111	0.786413	0.714505	0.738166	0.619007	0.789658	0.79803	0.76848	0.781469	0.863056	GOBP_CALCIUM_ION_TRANSMEMBRANE_TRANSPORT
HPCA	0.0171976	0.00807589	0.0383189	0.0779918	0	0.177633	0.128406	0.295189	0.00525449	0.0047818	0	0	0	GOBP_CALCIUM_ION_TRANSMEMBRANE_TRANSPORT
HRC	0.116368	0.0840405	0.124742	0.137371	0.123077	0.088678	0	0.098743	0.0772801	0.142232	0.0913829	0.0971289	0.168655	GOBP_CALCIUM_ION_TRANSMEMBRANE_TRANSPORT
HTR2A	0.899451	0.783698	1.10273	0.967313	0.666603	0.939619	0.932901	0.954707	0.454876	0.738211	0.792561	0.754228	0.536047	GOBP_CALCIUM_ION_TRANSMEMBRANE_TRANSPORT
HTR2B	0.579634	0.535672	0.619707	0.572019	0.629454	0.551636	0.738166	0.59679	0.633339	0.617447	0.644687	0.624082	0.592231	GOBP_CALCIUM_ION_TRANSMEMBRANE_TRANSPORT
HTR2C	0.0348979	0.0237907	0.110557	0.0390501	0.0851684	0.0533436	0	0.0642911	0.343422	0.12455	1.94516	0.0414922	0.0517478	GOBP_CALCIUM_ION_TRANSMEMBRANE_TRANSPORT
PKD1L3	0.261649	0.217455	0.177258	0.237293	0.182742	0.170026	0.307936	0.258572	0.165111	0.254581	0.294516	0.19072	0.21291	GOBP_CALCIUM_ION_TRANSMEMBRANE_TRANSPORT
STAC2	0.591028	0.383293	0.767592	0.677127	0.69945	0.860679	0.856871	0.737791	0.784479	0.665712	0.792561	0.895824	0.849669	GOBP_CALCIUM_ION_TRANSMEMBRANE_TRANSPORT
CATSPER3	0.380615	0.349556	0.360723	0.334237	0.396231	0.35808	0.128406	0.357255	0.447393	0.362938	0.362631	0.412851	0.422435	GOBP_CALCIUM_ION_TRANSMEMBRANE_TRANSPORT
ITGAV	0.592792	0.642951	0.342904	0.470462	0.375467	0.463606	0.486306	0.513973	0.36448	0.377291	0.418735	0.47785	0.626016	GOBP_CALCIUM_ION_TRANSMEMBRANE_TRANSPORT
ITGB3	0.0213927	0.0295401	0.0263669	0.0146095	0.0223638	0.0327856	0	0.0459829	0.0256589	0.145684	0.0480906	0.0732766	0.0979808	GOBP_CALCIUM_ION_TRANSMEMBRANE_TRANSPORT
ITPR1	1.48971	1.62506	1.44788	1.32047	1.51505	1.48432	1.4337	1.30626	1.49075	1.41901	0.981433	1.60367	1.4523	GOBP_CALCIUM_ION_TRANSMEMBRANE_TRANSPORT
ITPR2	1.05685	1.40299	1.04185	0.674384	1.32016	0.549506	0.647402	0.280911	1.78122	1.8773	1.46816	1.72302	0.900906	GOBP_CALCIUM_ION_TRANSMEMBRANE_TRANSPORT
ITPR3	0.0440512	0.0417422	0.037007	0.0390501	0.0373602	0.0465985	0	0.0521718	0.0403567	0.0412513	0.146585	0.0608406	0.0266442	GOBP_CALCIUM_ION_TRANSMEMBRANE_TRANSPORT
STIMATE	0.804593	0.840068	0.835531	0.864041	0.796796	0.880058	0.949997	0.895469	0.832129	0.816759	0.815377	0.811605	0.789343	GOBP_CALCIUM_ION_TRANSMEMBRANE_TRANSPORT
KCNJ8	0.00187551	0	0.0277112	0.0036987	0.00683087	0.00376748	0	0	0.0104462	0.0233992	0	0.0212414	0.0135264	GOBP_CALCIUM_ION_TRANSMEMBRANE_TRANSPORT
CATSPER4	0.0171976	0.0169853	0.0290514	0.01281	0.0223638	0.00750256	0	0.0333341	0.0355125	0.00951151	0.0348851	0.0142757	0.0135264	GOBP_CALCIUM_ION_TRANSMEMBRANE_TRANSPORT
NPSR1	0.106185	0.0563042	0.534616	0.102139	0.140028	0.0917521	0.128406	0.120281	0.135187	0.149108	0.707431	0.146441	0.395655	GOBP_CALCIUM_ION_TRANSMEMBRANE_TRANSPORT
LCK	0.0507917	0.0435893	0.0550221	0.0573327	0.0658837	0.0431862	0	0.0702262	0.0355125	0.0583984	0.0281287	0.0544864	0.0517478	GOBP_CALCIUM_ION_TRANSMEMBRANE_TRANSPORT
LETM1	0.371921	0.369154	0.371803	0.350282	0.398987	0.369541	0.307936	0.351124	0.326307	0.408419	0.381143	0.380849	0.355151	GOBP_CALCIUM_ION_TRANSMEMBRANE_TRANSPORT
LHCGR	0.390414	0.246131	0.0236656	0.245812	0.0373602	0.220674	0.612379	0.00687466	0.0256589	0.0279315	0.0348851	0.0348463	0	GOBP_CALCIUM_ION_TRANSMEMBRANE_TRANSPORT
LYN	0.116847	0.0972715	0.119341	0.113727	0.12652	0.0793229	0	0.08756	0.131298	0.106117	0.125338	0.151589	0.139762	GOBP_CALCIUM_ION_TRANSMEMBRANE_TRANSPORT
ASIC1	0.366567	0.407079	0.398327	0.439187	0.404447	0.45837	0.486306	0.50756	0.447393	0.466335	0.39306	0.383858	0.317147	GOBP_CALCIUM_ION_TRANSMEMBRANE_TRANSPORT
TRPM1	0.193052	0.19071	0.190376	0.19556	0.23918	0.140935	0.227383	0.254735	0.175821	0.206535	0.259994	0.135956	0.289828	GOBP_CALCIUM_ION_TRANSMEMBRANE_TRANSPORT
ATP1A2	0.126786	0.227829	0.0448195	0.0669899	0.0331281	0.0761592	0.227383	0.08756	0.0946276	0.0541747	0.0972297	0.181263	0.0517478	GOBP_CALCIUM_ION_TRANSMEMBRANE_TRANSPORT
ATP1B1	1.17599	1.31722	1.25117	1.13322	1.18885	1.35123	1.17912	1.14525	1.30526	1.36524	1.47842	1.08736	1.43397	GOBP_CALCIUM_ION_TRANSMEMBRANE_TRANSPORT
NOS1	0.122554	0.201094	0.11277	0.0557021	0.15794	0.088678	0.227383	0.0582737	0.199831	0.145684	0.190899	0.279272	0.317147	GOBP_CALCIUM_ION_TRANSMEMBRANE_TRANSPORT
ATP2A1	0.0735922	0.0832	0.0674474	0.0748767	0.0658837	0.0793229	0	0.08756	0.0592107	0.09467	0.0609064	0.114196	0.119374	GOBP_CALCIUM_ION_TRANSMEMBRANE_TRANSPORT
NPPA	0.0337401	0.0499933	0.00709533	0.00553631	0.0223638	0.0112058	0	0.0521718	0.00525449	0.0279315	0.0072048	0.0793636	0	GOBP_CALCIUM_ION_TRANSMEMBRANE_TRANSPORT
ATP2A2	1.25026	1.2441	1.20463	1.25225	1.14856	1.25418	1.24336	1.25548	1.22151	1.23936	1.27413	1.13932	1.28237	GOBP_CALCIUM_ION_TRANSMEMBRANE_TRANSPORT
ATP2A3	0.0372044	0.0426667	0.0290514	0.0390501	0.0477636	0.0292626	0	0.0521718	0.020647	0.0233992	0.041538	0.0348463	0	GOBP_CALCIUM_ION_TRANSMEMBRANE_TRANSPORT
ATP2B1	1.8031	1.91203	1.61988	1.63281	1.81649	1.82764	1.83958	1.44957	1.88624	1.93195	1.5194	1.81488	1.76396	GOBP_CALCIUM_ION_TRANSMEMBRANE_TRANSPORT
ATP2B2	1.71287	1.65299	1.68035	1.71904	1.62961	1.7401	1.74852	1.66451	1.68745	1.60054	1.75566	1.93033	1.68447	GOBP_CALCIUM_ION_TRANSMEMBRANE_TRANSPORT
ATP2B3	0.552233	0.642487	0.58206	0.425461	0.619648	0.596992	0.679811	0.492218	0.687602	0.63895	0.656061	0.548969	0.672225	GOBP_CALCIUM_ION_TRANSMEMBRANE_TRANSPORT
NTSR1	0.0207959	0.0276321	0.0277112	0.01281	0.13669	0.0185188	0	0.0818586	0.0683394	0.0625815	0.0212654	0.0480379	0.0517478	GOBP_CALCIUM_ION_TRANSMEMBRANE_TRANSPORT
ATP2B4	0.785307	0.866629	1.16531	0.927496	1.069	0.830447	0.679811	1.17171	1.10456	1.27855	1.23577	0.742572	1.34379	GOBP_CALCIUM_ION_TRANSMEMBRANE_TRANSPORT
OPRM1	0.0601651	0.0408156	0.181047	0.0339273	0.119606	0.0665275	0	0.098743	0.212977	0.0625815	0.820899	0.0544864	0.0754792	GOBP_CALCIUM_ION_TRANSMEMBRANE_TRANSPORT
P2RX1	0.0496755	0.0527092	0.0759383	0.0407443	0.0658837	0.0257108	0.128406	0.0136422	0.0306136	0.0279315	0.0348851	0.0480379	0.0266442	GOBP_CALCIUM_ION_TRANSMEMBRANE_TRANSPORT
P2RX3	0.0400703	0.0370896	0.0126893	0.0304783	0.0157747	0.00376748	0	0.00687466	0.00525449	0.0047818	0.014292	0.0212414	0.0266442	GOBP_CALCIUM_ION_TRANSMEMBRANE_TRANSPORT
P2RX4	0.754118	0.845338	0.74836	0.679465	0.81894	0.679546	0.813202	0.698001	0.729965	0.69092	0.59039	0.751665	0.744727	GOBP_CALCIUM_ION_TRANSMEMBRANE_TRANSPORT
P2RX5	0.71956	0.755828	0.64796	0.660404	0.675898	0.701911	0.789602	0.757609	0.716975	0.726637	0.684012	0.613611	0.744727	GOBP_CALCIUM_ION_TRANSMEMBRANE_TRANSPORT
P2RX7	0.932148	1.01255	0.931665	0.797764	1.01441	0.787586	0.679811	0.940638	0.945806	0.96397	0.429677	0.820472	0.835856	GOBP_CALCIUM_ION_TRANSMEMBRANE_TRANSPORT
P2RY6	0.0159915	0.0100716	0.0140766	0.00736617	0.0113258	0.00750256	0	0.0268689	0.0155765	0.0233992	0.014292	0.0212414	0	GOBP_CALCIUM_ION_TRANSMEMBRANE_TRANSPORT
PLCE1	0.401242	0.427351	0.379633	0.408395	0.398987	0.359736	0.307936	0.363301	0.424137	0.45129	0.547274	0.426652	0.361173	GOBP_CALCIUM_ION_TRANSMEMBRANE_TRANSPORT
TRPV2	0.370856	0.290079	0.390829	0.38531	0.40984	0.493762	0.434585	0.392328	0.350555	0.400844	0.349836	0.426652	0.427599	GOBP_CALCIUM_ION_TRANSMEMBRANE_TRANSPORT
PDE4B	1.75711	1.46425	2.01792	1.59274	1.82749	1.58771	1.27621	1.17264	2.09065	2.04434	1.21854	1.31771	1.90013	GOBP_CALCIUM_ION_TRANSMEMBRANE_TRANSPORT
PDE4D	2.28969	2.22469	2.34084	2.18515	2.37413	2.32012	2.23634	2.25328	2.19113	2.24052	1.88306	2.13632	2.1751	GOBP_CALCIUM_ION_TRANSMEMBRANE_TRANSPORT
PDPK1	0.657351	0.622297	0.700627	0.659591	0.683575	0.669134	0.764645	0.706256	0.639445	0.631151	0.603258	0.665185	0.622754	GOBP_CALCIUM_ION_TRANSMEMBRANE_TRANSPORT
PIK3CG	0.0159915	0.0150212	0.0356912	0.021734	0.0309965	0.00750256	0	0.0268689	0.00525449	0.0141903	0.0212654	0.00719653	0.0266442	GOBP_CALCIUM_ION_TRANSMEMBRANE_TRANSPORT
PKD1	0.991226	0.945228	1.07906	1.02586	1.02581	1.11386	1.07949	1.07662	1.09105	1.0508	1.14083	1.03307	1.13426	GOBP_CALCIUM_ION_TRANSMEMBRANE_TRANSPORT
PKD2	0.96002	0.966432	0.993957	0.953272	0.994887	1.02357	1.04047	0.980099	0.995014	0.944744	1.10812	1.01941	1.06909	GOBP_CALCIUM_ION_TRANSMEMBRANE_TRANSPORT
PLA2G1B	0.0417809	0.0295401	0.0303875	0.0407443	0.0373602	0.0697619	0	0.0203059	0.063799	0.0499095	0.0281287	0.0212414	0.0266442	GOBP_CALCIUM_ION_TRANSMEMBRANE_TRANSPORT
PLCB2	0.135127	0.130199	0.0947444	0.0605757	0.110805	0.0566773	0	0.0702262	0.135187	0.106117	0.108692	0.108581	0.149608	GOBP_CALCIUM_ION_TRANSMEMBRANE_TRANSPORT
PLCB3	0.0273162	0.036153	0.0250183	0.0304783	0.0288543	0.0112058	0	0.098743	0.020647	0.0141903	0.0480906	0.0544864	0.0393773	GOBP_CALCIUM_ION_TRANSMEMBRANE_TRANSPORT
PLCB4	1.23613	1.38711	0.756707	1.05085	1.08608	1.05635	0.966446	0.980099	1.54268	1.27422	0.87451	1.05021	0.80469	GOBP_CALCIUM_ION_TRANSMEMBRANE_TRANSPORT
PLCD1	0.0147821	0.0150212	0.0154595	0.00736617	0.0201785	0.00750256	0	0.0136422	0.0545734	0.0368566	0.0733548	0.0608406	0.0266442	GOBP_CALCIUM_ION_TRANSMEMBRANE_TRANSPORT
PLCG1	0.557992	0.499156	0.604326	0.581372	0.518341	0.687389	0.709968	0.666316	0.564163	0.592372	0.621002	0.615374	0.543972	GOBP_CALCIUM_ION_TRANSMEMBRANE_TRANSPORT
PLCG2	0.234766	0.20556	0.235066	0.241573	0.197554	0.220674	0.128406	0.23097	0.247202	0.321404	0.298188	0.308764	0.317147	GOBP_CALCIUM_ION_TRANSMEMBRANE_TRANSPORT
TPCN1	0.430572	0.421214	0.563309	0.587176	0.430764	0.52985	0.679811	0.667807	0.480096	0.464689	0.492444	0.455555	0.63566	GOBP_CALCIUM_ION_TRANSMEMBRANE_TRANSPORT
PLN	0.234401	0.208091	0.283103	0.244756	0.218866	0.202069	0.375861	0.197114	0.2442	0.302654	0.218113	0.263739	0.336564	GOBP_CALCIUM_ION_TRANSMEMBRANE_TRANSPORT
PLP1	0.137416	0.142848	0.16764	0.188398	0.153128	0.31265	0.128406	0.0931875	0.40584	0.305042	0.378112	0.447861	0.336564	GOBP_CALCIUM_ION_TRANSMEMBRANE_TRANSPORT
PML	0.395988	0.396986	0.454058	0.401081	0.369628	0.473892	0.227383	0.386675	0.45857	0.493406	0.473328	0.472994	0.471499	GOBP_CALCIUM_ION_TRANSMEMBRANE_TRANSPORT
TLR9	0.270477	0.193329	0.340298	0.29932	0.307591	0.272136	0	0.302156	0.375752	0.29051	0.271809	0.263739	0.355151	GOBP_CALCIUM_ION_TRANSMEMBRANE_TRANSPORT
TMCO1	0.801932	0.838741	0.85434	0.810016	0.797894	0.899086	0.997584	0.878389	0.850413	0.847878	0.908093	0.912117	0.795986	GOBP_CALCIUM_ION_TRANSMEMBRANE_TRANSPORT
TRPM4	0.222179	0.0755616	0.257777	0.284142	0.266113	0.124205	0.227383	0.19269	0.168711	0.200517	0.0913829	0.588147	0.282721	GOBP_CALCIUM_ION_TRANSMEMBRANE_TRANSPORT
TRPM7	1.10581	1.08697	1.15301	1.14013	1.09687	1.23874	1.24336	1.11015	1.22151	1.21161	1.20832	1.08319	1.17468	GOBP_CALCIUM_ION_TRANSMEMBRANE_TRANSPORT
MCUB	0.225919	0.204925	0.380825	0.297452	0.252214	0.257745	0.307936	0.432525	0.231979	0.254581	0.259994	0.19072	0.186902	GOBP_CALCIUM_ION_TRANSMEMBRANE_TRANSPORT
TMEM38B	0.398998	0.437143	0.375434	0.387598	0.383133	0.367922	0.227383	0.375145	0.460405	0.459713	0.401788	0.401485	0.471499	GOBP_CALCIUM_ION_TRANSMEMBRANE_TRANSPORT
MCOLN3	0.35344	0.487043	0.037007	0.0826228	0.0678512	0.0185188	0	0.0397046	0.0816824	0.0499095	0.0671752	1.0735	0.0868758	GOBP_CALCIUM_ION_TRANSMEMBRANE_TRANSPORT
PPP3CA	1.93959	2.03651	1.9357	1.88744	2.00734	2.02178	1.99884	1.82695	1.90493	1.89822	1.61381	1.80191	1.7001	GOBP_CALCIUM_ION_TRANSMEMBRANE_TRANSPORT
PPP3CB	1.00957	0.99384	1.04081	0.987081	1.03585	1.00863	0.982294	0.99717	1.11966	0.996665	1.03554	1.02424	1.09303	GOBP_CALCIUM_ION_TRANSMEMBRANE_TRANSPORT
PPP3CC	1.09087	1.02437	1.15038	1.17761	1.08721	1.12107	0.949997	1.1656	1.0889	1.0997	1.08185	1.09091	1.11466	GOBP_CALCIUM_ION_TRANSMEMBRANE_TRANSPORT
PPP3R1	1.20659	1.24705	1.2032	1.23139	1.19724	1.28587	1.39935	1.23901	1.1725	1.16389	1.07396	1.23949	1.09635	GOBP_CALCIUM_ION_TRANSMEMBRANE_TRANSPORT
PPP3R2	0.00991043	0.0160044	0.0195819	0.00185329	0.00456583	0.00376748	0	0.00687466	0	0.00951151	0.0348851	0	0	GOBP_CALCIUM_ION_TRANSMEMBRANE_TRANSPORT
TRPV6	0.114928	0.0798218	0.152801	0.096227	0.128232	0.0697619	0	0.135761	0.0946276	0.0667246	0.0480906	0.0414922	0.21291	GOBP_CALCIUM_ION_TRANSMEMBRANE_TRANSPORT
CHRNA9	0.00745395	0.00807589	0.00850059	0.00918836	0.0157747	0.0185188	0	0	0.020647	0.0047818	0.0072048	0	0.0393773	GOBP_CALCIUM_ION_TRANSMEMBRANE_TRANSPORT
CHD7	0.380875	0.277355	0.291959	0.457055	0.309846	0.335959	0.128406	0.243015	0.297971	0.270344	0.437706	0.243507	0.378756	GOBP_CALCIUM_ION_TRANSMEMBRANE_TRANSPORT
PRKACA	0.854213	0.826913	0.907919	0.912082	0.837347	0.93393	1.04047	0.936647	0.890301	0.877553	0.936751	0.888381	0.975282	GOBP_CALCIUM_ION_TRANSMEMBRANE_TRANSPORT
CACNA2D3	2.04846	2.00506	1.75936	2.05549	1.88693	1.83733	1.72101	1.83116	1.79466	2.18804	1.01778	1.734	1.96207	GOBP_CALCIUM_ION_TRANSMEMBRANE_TRANSPORT
PRKCE	1.52446	1.52382	1.69147	1.53095	1.58894	1.34186	1.32832	1.41207	1.64061	1.75154	1.3227	1.57374	1.75536	GOBP_CALCIUM_ION_TRANSMEMBRANE_TRANSPORT
TMEM165	0.600877	0.610716	0.623808	0.617785	0.632139	0.592181	0.612379	0.552525	0.633339	0.647694	0.606865	0.624082	0.540027	GOBP_CALCIUM_ION_TRANSMEMBRANE_TRANSPORT
PRKD1	1.40447	1.44908	0.7813	0.60782	1.67366	0.713042	0.532517	0.435077	1.21026	1.24404	0.689986	1.45514	1.45181	GOBP_CALCIUM_ION_TRANSMEMBRANE_TRANSPORT
PRNP	0.358684	0.507153	0.420073	0.27831	0.28912	0.499789	0.227383	0.383821	0.424137	0.487186	0.440349	0.243507	0.432702	GOBP_CALCIUM_ION_TRANSMEMBRANE_TRANSPORT
TRPV5	0.0184003	0.0110661	0.0263669	0.0407443	0	0.00750256	0	0.0268689	0.020647	0.0047818	0.0072048	0.0280971	0.0135264	GOBP_CALCIUM_ION_TRANSMEMBRANE_TRANSPORT
PSEN1	0.827742	0.815065	0.814995	0.834347	0.775776	0.787586	0.738166	0.857734	0.806488	0.803356	0.815377	0.825923	0.874211	GOBP_CALCIUM_ION_TRANSMEMBRANE_TRANSPORT
PSEN2	0.35978	0.351375	0.356965	0.369738	0.313206	0.4052	0.434585	0.445138	0.357573	0.307418	0.499401	0.371696	0.471499	GOBP_CALCIUM_ION_TRANSMEMBRANE_TRANSPORT
JPH1	1.03289	1.00977	1.13262	1.04553	1.03246	0.829888	0.647402	1.11866	1.2096	1.09043	0.8475	1.09559	0.536047	GOBP_CALCIUM_ION_TRANSMEMBRANE_TRANSPORT
CABP4	0.463683	0.434528	0.510125	0.485293	0.43752	0.555865	0.709968	0.580715	0.528096	0.430384	0.643037	0.442655	0.543972	GOBP_CALCIUM_ION_TRANSMEMBRANE_TRANSPORT
CHRNA10	0.0607102	0.0755616	0.0662208	0.0390501	0.0477636	0.0632689	0.128406	0.08756	0.0728327	0.0667246	0.0348851	0.0971289	0.0517478	GOBP_CALCIUM_ION_TRANSMEMBRANE_TRANSPORT
TRPC7	0.141054	0.147225	0.0537598	0.0491177	0.247047	0.0599856	0.128406	0.0459829	0.0728327	0.0583984	0.0348851	0.737289	0.0868758	GOBP_CALCIUM_ION_TRANSMEMBRANE_TRANSPORT
JPH2	0.0835261	0.092357	0.063757	0.0717392	0.0619219	0.0566773	0	0.0397046	0.0903553	0.0499095	0.0733548	0.0544864	0.0754792	GOBP_CALCIUM_ION_TRANSMEMBRANE_TRANSPORT
GJC2	0.0778026	0.0695264	0.0819032	0.0701618	0.0832781	0.0566773	0	0.098743	0.0946276	0.106117	0.0794477	0.114196	0.0868758	GOBP_CALCIUM_ION_TRANSMEMBRANE_TRANSPORT
SELENON	0.474321	0.483376	0.460051	0.477941	0.46196	0.532079	0.574281	0.532661	0.391057	0.517429	0.415956	0.525812	0.41192	GOBP_CALCIUM_ION_TRANSMEMBRANE_TRANSPORT
MCOLN1	0.340191	0.355439	0.31611	0.342756	0.331772	0.346309	0.532517	0.348026	0.305885	0.417706	0.323056	0.315835	0.349043	GOBP_CALCIUM_ION_TRANSMEMBRANE_TRANSPORT
CEMIP	0.788683	0.826457	0.949384	0.85089	0.592362	1.14203	0.896548	1.1689	0.569894	0.479285	0.465936	0.896745	0.432702	GOBP_CALCIUM_ION_TRANSMEMBRANE_TRANSPORT
JPH3	0.864262	0.792659	0.99555	0.976232	0.891853	0.882544	0.896548	0.880219	0.907644	1.0034	0.963634	0.817168	1.0048	GOBP_CALCIUM_ION_TRANSMEMBRANE_TRANSPORT
SLC24A3	0.235131	0.491009	0.304912	0.178661	0.408946	0.259831	0.375861	0.315763	0.516986	0.87819	1.45333	0.489759	0.310477	GOBP_CALCIUM_ION_TRANSMEMBRANE_TRANSPORT
STIM2	0.868693	0.88785	0.961589	0.857128	0.984072	0.872511	0.764645	0.849973	0.92495	0.95553	0.884102	1.03442	0.99795	GOBP_CALCIUM_ION_TRANSMEMBRANE_TRANSPORT
CACHD1	0.193052	0.204925	0.175352	0.167439	0.161119	0.172577	0.227383	0.1408	0.161481	0.142232	0.204719	0.209038	0.724477	GOBP_CALCIUM_ION_TRANSMEMBRANE_TRANSPORT
PTPN6	0.620379	0.649166	0.68525	0.676345	0.60394	0.809838	0.835585	0.760024	0.605405	0.572246	0.57905	0.580589	0.588703	GOBP_CALCIUM_ION_TRANSMEMBRANE_TRANSPORT
BAK1	0.0366289	0.0276321	0.0396268	0.0304783	0.0223638	0.0362802	0	0.0459829	0.0355125	0.045602	0.0348851	0.0142757	0.0266442	GOBP_CALCIUM_ION_TRANSMEMBRANE_TRANSPORT
PTPRC	0.363051	0.259228	0.391411	0.361737	0.382182	0.301455	0.307936	0.298687	0.2442	0.249197	0.316095	0.365485	0.204413	GOBP_CALCIUM_ION_TRANSMEMBRANE_TRANSPORT
BAX	0.251937	0.211861	0.262493	0.269413	0.241818	0.242862	0.227383	0.328957	0.241177	0.283057	0.267906	0.319328	0.275496	GOBP_CALCIUM_ION_TRANSMEMBRANE_TRANSPORT
CACNG8	0.72514	0.713025	0.705164	0.662429	0.796796	0.678754	0.612379	0.818516	0.808957	0.829048	0.74035	0.838733	0.833847	GOBP_CALCIUM_ION_TRANSMEMBRANE_TRANSPORT
CACNG7	0.805868	0.790354	0.922527	0.870845	0.869812	0.95205	0.764645	0.920308	0.853387	0.893818	0.979152	0.92438	0.945174	GOBP_CALCIUM_ION_TRANSMEMBRANE_TRANSPORT
CACNG6	0.125849	0.181416	0.0473927	0.085683	0.131635	0.0327856	0.128406	0.120281	0.0816824	0.045602	0.0281287	0.247629	0.0393773	GOBP_CALCIUM_ION_TRANSMEMBRANE_TRANSPORT
TRPV4	0.0546758	0.0380241	0.0486736	0.0524224	0.0288543	0.0697619	0	0.0268689	0.0545734	0.0279315	0.0671752	0.0212414	0.0517478	GOBP_CALCIUM_ION_TRANSMEMBRANE_TRANSPORT
BCL2	0.92147	1.08134	0.861091	0.939189	1.11958	1.2546	1.24336	0.996472	0.793927	0.842383	1.56444	1.07716	0.666341	GOBP_CALCIUM_ION_TRANSMEMBRANE_TRANSPORT
BDKRB1	0.0296632	0.0563042	0.0409308	0.0252529	0.0113258	0.0185188	0	0.0333341	0.00525449	0.00951151	0.0072048	0.0414922	0.0517478	GOBP_CALCIUM_ION_TRANSMEMBRANE_TRANSPORT
RYR1	0.560068	0.562433	0.468403	0.521416	0.502759	0.592181	0.486306	0.556391	0.565603	0.464689	1.15224	0.944628	0.700508	GOBP_CALCIUM_ION_TRANSMEMBRANE_TRANSPORT
RYR2	2.21271	2.20057	2.33585	2.21558	2.30854	2.31001	2.28315	2.29695	2.37704	2.32669	2.38493	2.0049	2.31045	GOBP_CALCIUM_ION_TRANSMEMBRANE_TRANSPORT
RYR3	1.35812	1.35678	1.21783	1.48569	0.957315	0.953737	0.997584	1.38494	1.88993	1.87615	0.575202	1.04566	1.73787	GOBP_CALCIUM_ION_TRANSMEMBRANE_TRANSPORT
SCN1A	1.45698	1.4999	1.3403	1.39202	1.27288	1.63841	1.64686	1.36328	1.37767	0.934242	1.46767	1.21499	1.56896	GOBP_CALCIUM_ION_TRANSMEMBRANE_TRANSPORT
SCN3A	1.22249	1.26063	1.26062	1.28157	1.17802	1.20774	1.1889	1.43936	1.2838	1.3098	1.27528	1.41825	1.15494	GOBP_CALCIUM_ION_TRANSMEMBRANE_TRANSPORT
SCN4A	0.0153872	0.019915	0.0126893	0.00918836	0.0179822	0.00376748	0	0.0136422	0.0256589	0.0368566	0.0212654	0.0142757	0.0393773	GOBP_CALCIUM_ION_TRANSMEMBRANE_TRANSPORT
SCN5A	0.118281	0.0948212	0.117162	0.137371	0.0579235	0.0397469	0	0.0642911	0.0403567	0.102335	0.0212654	0.0608406	0.0517478	GOBP_CALCIUM_ION_TRANSMEMBRANE_TRANSPORT
SCN7A	0.140601	0.0686573	0.292688	0.556314	0.429912	0.270109	0.227383	1.2406	0.241177	0.138753	0.480595	0.801408	0.159236	GOBP_CALCIUM_ION_TRANSMEMBRANE_TRANSPORT
SCN8A	1.69573	1.68446	1.66738	1.69666	1.68547	1.66547	1.68242	1.59343	1.67164	1.81896	1.73369	1.62877	1.71887	GOBP_CALCIUM_ION_TRANSMEMBRANE_TRANSPORT
SCN9A	0.765769	0.262581	0.501194	0.648886	0.440859	1.28841	1.3811	1.02682	0.706711	0.917708	1.39511	0.869198	0.574299	GOBP_CALCIUM_ION_TRANSMEMBRANE_TRANSPORT
SCN10A	0.0249565	0.0247542	0.0250183	0.0199638	0.013556	0.0185188	0	0.0333341	0.0155765	0.0188192	0	0.0142757	0.0517478	GOBP_CALCIUM_ION_TRANSMEMBRANE_TRANSPORT
XCL1	0.0714716	0.058981	0.0182121	0.0589572	0.0267016	0.0185188	0	0.0459829	0.00525449	0.0047818	0.0480906	0	0	GOBP_CALCIUM_ION_TRANSMEMBRANE_TRANSPORT
CX3CL1	0.374045	0.383293	0.404007	0.374468	0.380274	0.425554	0.375861	0.459806	0.552471	0.531795	0.506248	0.371696	0.452534	GOBP_CALCIUM_ION_TRANSMEMBRANE_TRANSPORT
MCUR1	0.628707	0.629769	0.669309	0.654271	0.658618	0.746179	0.574281	0.717024	0.600127	0.557848	0.523997	0.608278	0.507114	GOBP_CALCIUM_ION_TRANSMEMBRANE_TRANSPORT
SLC8A2	1.12974	1.19522	1.20078	1.13006	1.11888	1.23169	1.23474	1.23216	1.24348	1.37203	1.08365	0.927821	1.12302	GOBP_CALCIUM_ION_TRANSMEMBRANE_TRANSPORT
SLC8A1	1.94935	2.15108	1.99734	1.72719	1.95678	1.94558	1.98976	1.71515	2.27338	2.32724	1.96505	2.06784	2.01864	GOBP_CALCIUM_ION_TRANSMEMBRANE_TRANSPORT
SLC8A3	0.845805	0.72278	0.995695	0.962075	0.849848	0.939619	0.813202	1.07488	0.886885	1.10615	0.66558	0.954409	0.874211	GOBP_CALCIUM_ION_TRANSMEMBRANE_TRANSPORT
SLC9A1	0.727259	0.670135	0.830064	0.829973	0.679273	0.754249	0.813202	0.835036	0.654929	0.609248	0.715898	0.584385	0.853536	GOBP_CALCIUM_ION_TRANSMEMBRANE_TRANSPORT
BNIP1	0.229258	0.208722	0.234233	0.245812	0.217477	0.206795	0.128406	0.19269	0.250184	0.240993	0.222488	0.355999	0.195746	GOBP_CALCIUM_ION_TRANSMEMBRANE_TRANSPORT
SNCA	1.37036	1.46052	1.38891	1.30446	1.38435	1.33996	1.22595	1.35048	1.4561	1.33852	1.3775	1.44536	1.23786	GOBP_CALCIUM_ION_TRANSMEMBRANE_TRANSPORT
SRI	0.216127	0.239137	0.208453	0.21749	0.223005	0.18014	0	0.135761	0.209727	0.203536	0.181435	0.301577	0.303702	GOBP_CALCIUM_ION_TRANSMEMBRANE_TRANSPORT
STAC	0.498243	0.490021	0.825384	0.530818	0.397152	0.289964	0.128406	0.651112	0.270502	0.272917	0.16684	0.27544	0.727061	GOBP_CALCIUM_ION_TRANSMEMBRANE_TRANSPORT
STIM1	0.969263	1.02118	0.944859	0.901727	1.24272	0.955836	0.915105	0.872852	1.18269	0.972249	0.978389	1.17177	1.02988	GOBP_CALCIUM_ION_TRANSMEMBRANE_TRANSPORT
TMBIM6	0.582265	0.634523	0.720136	0.61554	0.64167	0.802745	0.709968	0.788002	0.72898	0.740839	0.741669	0.725163	0.63566	GOBP_CALCIUM_ION_TRANSMEMBRANE_TRANSPORT
THY1	0.79606	0.805444	0.943883	0.643855	0.888306	0.811593	0.997584	0.648006	0.997148	1.17592	0.899937	0.8949	1.07376	GOBP_CALCIUM_ION_TRANSMEMBRANE_TRANSPORT
TRPC1	1.2161	1.24439	1.25928	1.24088	1.23637	1.2988	1.24336	1.28414	1.25096	1.25138	1.36608	1.27481	1.23865	GOBP_CALCIUM_ION_TRANSMEMBRANE_TRANSPORT
TRPC3	0.0394986	0.0208871	0.342254	0.14007	0.0981757	0.518533	0.789602	0.114995	0.343422	0.915378	1.35883	0.130617	0.21291	GOBP_CALCIUM_ION_TRANSMEMBRANE_TRANSPORT
TRPC4	0.255779	0.441957	0.243314	0.152011	0.618545	0.138191	0.227383	0.0582737	0.199831	0.185095	0.243723	1.13188	0.859273	GOBP_CALCIUM_ION_TRANSMEMBRANE_TRANSPORT
TRPC5	1.27756	1.35373	0.69199	1.13513	1.40416	1.08403	1.05387	0.722309	0.464052	0.912446	0.501695	1.78557	1.16445	GOBP_CALCIUM_ION_TRANSMEMBRANE_TRANSPORT
TRPC6	0.325044	0.413418	0.079527	0.166174	0.0813794	0.0327856	0	0.0397046	0.0403567	0.0188192	0.16684	0.0608406	0.0517478	GOBP_CALCIUM_ION_TRANSMEMBRANE_TRANSPORT
TRPM2	0.674786	0.58843	0.774621	0.663236	0.617992	0.669134	0.679811	0.538717	0.749221	0.720274	0.996338	0.588147	0.914499	GOBP_CALCIUM_ION_TRANSMEMBRANE_TRANSPORT
SUMO1	0.514448	0.571819	0.521898	0.532456	0.52661	0.590241	0.532517	0.573375	0.521782	0.469609	0.519627	0.514864	0.51975	GOBP_CALCIUM_ION_TRANSMEMBRANE_TRANSPORT
VDAC1	0.0783261	0.122582	0.0993214	0.0573327	0.0907907	0.1544	0.434585	0.0459829	0.0772801	0.0829129	0.041538	0.114196	0.21291	GOBP_CALCIUM_ION_TRANSMEMBRANE_TRANSPORT
TRPV1	0.254386	0.226621	0.228353	0.226403	0.22163	0.238514	0.227383	0.258572	0.135187	0.240993	0.151738	0.230899	0.204413	GOBP_CALCIUM_ION_TRANSMEMBRANE_TRANSPORT
YWHAE	0.408885	0.436024	0.59059	0.383009	0.460373	0.611116	0.612379	0.392328	0.518591	0.533206	0.478186	0.458089	0.536047	GOBP_CALCIUM_ION_TRANSMEMBRANE_TRANSPORT
CACNA1A	1.98137	1.90597	2.01658	2.11939	1.82233	1.97789	1.9694	2.16379	1.9818	1.95431	1.99443	1.08736	1.82335	GOBP_CALCIUM_ION_TRANSMEMBRANE_TRANSPORT
CACNA1B	1.94885	1.96298	1.82809	1.95388	2.02537	1.86519	1.85654	1.98111	1.84799	1.91608	1.76649	2.10392	1.77216	GOBP_CALCIUM_ION_TRANSMEMBRANE_TRANSPORT
CACNA1C	1.94935	1.89896	1.96579	1.99972	1.95953	1.88846	1.85236	1.98046	1.78808	1.94168	1.87875	2.18059	1.86988	GOBP_CALCIUM_ION_TRANSMEMBRANE_TRANSPORT
CACNA1D	1.58614	1.60587	1.59305	1.54984	1.60347	1.50927	1.42255	1.48455	1.56339	1.60629	1.34624	1.54925	1.6059	GOBP_CALCIUM_ION_TRANSMEMBRANE_TRANSPORT
CACNA1E	1.68991	1.86335	1.59294	1.65933	1.82697	1.41082	1.4111	1.77621	1.61739	1.87442	0.962051	1.94565	1.4227	GOBP_CALCIUM_ION_TRANSMEMBRANE_TRANSPORT
CACNA1F	0.136044	0.103739	0.158798	0.13055	0.13669	0.202069	0.128406	0.160394	0.157821	0.142232	0.336652	0.102893	0.195746	GOBP_CALCIUM_ION_TRANSMEMBRANE_TRANSPORT
CACNA1S	0.0195997	0.0150212	0.00568551	0.00918836	0.0267016	0.0185188	0	0.0203059	0.0104462	0.032417	0.0072048	0.130617	0.0135264	GOBP_CALCIUM_ION_TRANSMEMBRANE_TRANSPORT
CACNA2D1	1.85389	1.91116	1.63695	1.79272	1.71582	1.80725	1.72384	1.7966	1.78842	1.71037	1.6018	1.72617	1.65143	GOBP_CALCIUM_ION_TRANSMEMBRANE_TRANSPORT
CACNB1	0.335007	0.201094	0.51189	0.419139	0.440027	0.428385	0.227383	0.363301	0.447393	0.415865	0.35307	0.501351	0.53203	GOBP_CALCIUM_ION_TRANSMEMBRANE_TRANSPORT
CACNB2	1.91788	1.8683	1.54693	1.94307	1.82612	1.75285	1.78678	1.87024	1.6922	1.94458	1.16335	1.32874	1.47955	GOBP_CALCIUM_ION_TRANSMEMBRANE_TRANSPORT
CACNB3	0.610507	0.633576	0.635555	0.604601	0.631603	0.711574	0.647402	0.655729	0.613203	0.630025	0.687009	0.642648	0.669293	GOBP_CALCIUM_ION_TRANSMEMBRANE_TRANSPORT
CACNB4	1.63451	1.56243	1.67642	1.75139	1.50655	1.64394	1.69164	1.84077	1.5946	1.68936	1.76848	1.64055	1.62292	GOBP_CALCIUM_ION_TRANSMEMBRANE_TRANSPORT
CACNG1	0.00498348	0.00304609	0.00990132	0.00553631	0.00908416	0.0112058	0	0	0	0.0047818	0	0.00719653	0	GOBP_CALCIUM_ION_TRANSMEMBRANE_TRANSPORT
AHNAK	0.0661242	0.0660396	0.0486736	0.0491177	0.0944989	0.0257108	0	0.00687466	0.0772801	0.045602	0.0281287	0.0732766	0.108809	GOBP_CALCIUM_ION_TRANSMEMBRANE_TRANSPORT
TMEM38A	0.983811	0.949598	0.834485	0.862769	0.956555	0.778229	0.856871	0.652656	1.00033	1.14571	0.864701	0.986257	0.855457	GOBP_CALCIUM_ION_TRANSMEMBRANE_TRANSPORT
TRPM8	0.127721	0.127168	0.102723	0.102139	0.11786	0.0761592	0.128406	0.130662	0.161481	0.194414	0.287078	0.0912875	0.149608	GOBP_CALCIUM_ION_TRANSMEMBRANE_TRANSPORT
SLC25A23	0.717763	0.75565	0.791593	0.680241	0.788659	0.814503	0.835585	0.817463	0.840605	0.797264	0.88788	0.774208	0.916169	GOBP_CALCIUM_ION_TRANSMEMBRANE_TRANSPORT
MAIP1	0.427071	0.440482	0.41515	0.42196	0.426487	0.503366	0.434585	0.452534	0.4161	0.379303	0.418735	0.365485	0.349043	GOBP_CALCIUM_ION_TRANSMEMBRANE_TRANSPORT
CALCR	0.0105224	0.00405672	0.0154595	0.00918836	0.0201785	0.0221297	0	0.0333341	0.0256589	0.0047818	0.014292	0.0142757	0.0135264	GOBP_CALCIUM_ION_TRANSMEMBRANE_TRANSPORT
SLC8B1	0.0423495	0.00707458	0.129015	0.172462	0.0832781	0.0948047	0	0.205828	0.0860405	0.0708286	0.125338	0.102893	0.129688	GOBP_CALCIUM_ION_TRANSMEMBRANE_TRANSPORT
TRPM3	1.33336	1.13724	1.84054	1.40712	1.25514	1.73961	1.65685	1.20103	1.91636	1.09548	1.87383	1.37365	1.18647	GOBP_CALCIUM_ION_TRANSMEMBRANE_TRANSPORT
CALM1	0.653889	0.735329	0.714375	0.515223	0.468252	0.892835	1.12661	0.528577	0.628392	0.632273	0.523997	0.470545	0.719264	GOBP_CALCIUM_ION_TRANSMEMBRANE_TRANSPORT
ORAI2	0.285018	0.251303	0.402311	0.401081	0.304187	0.418394	0.532517	0.442645	0.34819	0.373238	0.485373	0.503632	0.401145	GOBP_CALCIUM_ION_TRANSMEMBRANE_TRANSPORT
CALM2	0.111549	0.14358	0.130077	0.0373492	0.0352493	0.1544	0.227383	0.0203059	0.103048	0.113584	0.14137	0.0280971	0.0868758	GOBP_CALCIUM_ION_TRANSMEMBRANE_TRANSPORT
CUL5	1.21158	1.25585	1.22171	1.21256	1.2377	1.2546	1.19846	1.22726	1.22183	1.20805	1.26475	1.2832	1.23467	GOBP_CALCIUM_ION_TRANSMEMBRANE_TRANSPORT
CALM3	0.118281	0.0598696	0.0854432	0.0507732	0.053888	0.1544	0.128406	0.0333341	0.063799	0.0412513	0.0348851	0.0414922	0.0637756	GOBP_CALCIUM_ION_TRANSMEMBRANE_TRANSPORT
VMP1	1.23896	1.22765	1.22163	1.2571	1.24716	1.20751	1.26823	1.18998	1.18164	1.20805	1.20787	1.27442	1.24729	GOBP_CALCIUM_ION_TRANSMEMBRANE_TRANSPORT
CAMK2D	1.37698	1.33098	1.67206	1.31041	1.06487	0.715962	1.04047	0.540716	1.60784	1.81889	1.76111	1.08319	1.33626	GOBP_CALCIUM_ION_TRANSMEMBRANE_TRANSPORT
CAPN3	0.29243	0.316432	0.236728	0.240507	0.329628	0.247167	0	0.226879	0.289911	0.257248	0.362631	0.383858	0.361173	GOBP_CALCIUM_ION_TRANSMEMBRANE_TRANSPORT
ANXA9	0.0184003	0.0110661	0.0236656	0.0164016	0.0201785	0.0148777	0	0.0203059	0.020647	0.0233992	0	0.0280971	0.0135264	GOBP_CALCIUM_ION_TRANSMEMBRANE_TRANSPORT
CASQ1	0.160533	0.16291	0.107217	0.0748767	0.14989	0.157044	0	0.19269	0.0545734	0.0708286	0.0480906	0.156678	0.195746	GOBP_CALCIUM_ION_TRANSMEMBRANE_TRANSPORT
CASQ2	0.00868393	0.0179641	0.0126893	0.00553631	0.00683087	0	0	0.0397046	0.0155765	0.00951151	0.0072048	0.0142757	0.0135264	GOBP_CALCIUM_ION_TRANSMEMBRANE_TRANSPORT
JPH4	0.846787	0.776428	0.867931	0.872592	0.901461	0.873525	1.02664	0.870991	0.795623	0.797264	0.940932	0.886501	0.863056	GOBP_CALCIUM_ION_TRANSMEMBRANE_TRANSPORT
CRACR2A	0.614939	0.575084	0.589487	0.571521	0.696229	0.346309	0.307936	0.442645	0.650223	0.606877	0.329907	0.472994	0.678031	GOBP_CALCIUM_ION_TRANSMEMBRANE_TRANSPORT
ORAI1	0.00745395	0.00807589	0.0343713	0.0110029	0.0201785	0.0257108	0	0.0268689	0.0403567	0.0748942	0.0733548	0.0280971	0.0637756	GOBP_CALCIUM_ION_TRANSMEMBRANE_TRANSPORT
UBASH3B	0.472426	0.699397	0.464002	0.431691	0.479047	0.5376	0.375861	0.503231	0.497253	0.454679	0.565433	0.814951	0.515579	GOBP_CALCIUM_ION_TRANSMEMBRANE_TRANSPORT
CAV1	0.218785	0.308993	0.0409308	0.0573327	0.231168	0.00750256	0.128406	0.0268689	0.810596	0.423185	0.181435	0.0608406	0.80469	GOBP_CALCIUM_ION_TRANSMEMBRANE_TRANSPORT
CACNA1I	0.628412	0.560195	0.807259	0.790002	0.674929	0.769954	0.647402	0.957772	0.750162	0.693849	0.605065	0.731942	0.692215	GOBP_CALCIUM_ION_TRANSMEMBRANE_TRANSPORT
CACNA1H	0.252988	0.353186	0.136393	0.145418	0.296139	0.185109	0	0.424778	0.292615	0.172351	0.503978	0.315835	0.657362	GOBP_CALCIUM_ION_TRANSMEMBRANE_TRANSPORT
CACNA1G	0.75135	0.727003	0.497569	0.801593	0.689244	0.911787	0.949997	0.915284	0.3932	0.744318	0.649598	0.742572	0.355151	GOBP_CALCIUM_ION_TRANSMEMBRANE_TRANSPORT
WNT3A	0.117804	0.0721232	0.108333	0.14007	0.110805	0.0566773	0	0.0818586	0.0772801	0.106117	0.0972297	0.125212	0.0135264	GOBP_CALCIUM_ION_TRANSMEMBRANE_TRANSPORT
TRPA1	0.0237718	0.0110661	0.0473927	0.0733108	0.0179822	0.0761592	0	0.145782	0.111309	0.358748	0.59779	0.0212414	0.0266442	GOBP_CALCIUM_ION_TRANSMEMBRANE_TRANSPORT
NOL3	0.067199	0.0747046	0.0935926	0.0748767	0.0518561	0.0599856	0	0.0521718	0.0592107	0.0499095	0.0972297	0.102893	0.0979808	GOBP_CALCIUM_ION_TRANSMEMBRANE_TRANSPORT
HAP1	0.157055	0.199809	0.196789	0.145418	0.1627	0.127038	0.128406	0.22275	0.295301	0.251897	0.275677	0.181263	0.367114	GOBP_CALCIUM_ION_TRANSMEMBRANE_TRANSPORT
PKD2L1	0.0302479	0.030491	0.0126893	0.0270017	0.0288543	0.0327856	0.128406	0.0203059	0.0256589	0.0141903	0.0348851	0.0280971	0.0266442	GOBP_CALCIUM_ION_TRANSMEMBRANE_TRANSPORT
MCU	1.07934	1.02156	1.07834	1.10789	1.06249	1.1581	1.04047	1.13623	1.07177	1.16158	1.48346	1.25751	1.05962	GOBP_CALCIUM_ION_TRANSMEMBRANE_TRANSPORT
P2RX6	0.446099	0.361687	0.348712	0.544814	0.333904	0.35808	0.375861	0.60547	0.350555	0.330484	0.326495	0.226614	0.406566	GOBP_CALCIUM_ION_TRANSMEMBRANE_TRANSPORT
SESTD1	1.31004	1.23167	1.15371	1.30345	1.17173	1.17284	1.1889	1.15263	1.19568	1.15825	1.35883	1.19368	1.18736	GOBP_CALCIUM_ION_TRANSMEMBRANE_TRANSPORT
SLC24A1	0.226291	0.221757	0.221534	0.235136	0.237855	0.220674	0	0.19269	0.222582	0.203536	0.186192	0.199975	0.195746	GOBP_CALCIUM_ION_TRANSMEMBRANE_TRANSPORT
CACNA2D2	0.177513	0.15012	0.432404	0.131922	0.182742	0.238514	0.227383	0.125502	0.321291	0.53038	0.667146	0.176456	0.422435	GOBP_CALCIUM_ION_TRANSMEMBRANE_TRANSPORT
MS4A1	0.0850741	0.138425	0.0330474	0.0164016	0.0737007	0.0397469	0	0.0203059	0.0256589	0.0233992	0.0212654	0.0608406	0.0393773	GOBP_CALCIUM_ION_TRANSMEMBRANE_TRANSPORT
ORAI3	0.0237718	0.0140358	0.0290514	0.0252529	0.0201785	0.0599856	0	0.0642911	0.00525449	0.00951151	0.014292	0.0348463	0.0393773	GOBP_CALCIUM_ION_TRANSMEMBRANE_TRANSPORT
CACNA2D4	0.33847	0.284294	0.392571	0.334237	0.286754	0.307088	0.307936	0.3191	0.343422	0.218328	0.349836	0.297938	0.268148	GOBP_CALCIUM_ION_TRANSMEMBRANE_TRANSPORT
GSTO1	0.254386	0.3491	0.289762	0.262365	0.181233	0.35808	0.307936	0.354201	0.287191	0.259899	0.329907	0.226614	0.204413	GOBP_CALCIUM_ION_TRANSMEMBRANE_TRANSPORT
AKAP6	1.78581	1.7619	1.79948	1.83125	1.80904	1.83556	1.75382	1.78664	1.79635	1.78938	1.7549	1.89317	1.73838	GOBP_CALCIUM_ION_TRANSMEMBRANE_TRANSPORT
ATG5	0.831083	0.810202	0.818268	0.824722	0.885925	0.825951	0.764645	0.753961	0.761295	0.783237	0.72007	0.899498	0.768779	GOBP_CALCIUM_ION_TRANSMEMBRANE_TRANSPORT
CABP1	1.36636	1.28819	1.36129	1.30261	1.43118	1.28685	1.26009	1.20103	1.3621	1.30625	0.953241	1.28509	1.53904	GOBP_CALCIUM_ION_TRANSMEMBRANE_TRANSPORT
AKAP5	0.235495	0.495264	0.102723	0.0872051	0.105437	0.251429	0.307936	0.235022	0.123412	0.113584	0.0545458	0.135956	0.0979808	GOBP_CALCIUM_ION_TRANSMEMBRANE_TRANSPORT
PMPCB	0.195055	0.305477	0.260927	0.109418	0.214686	0.31265	0	0.169869	0.225737	0.149108	0.200161	0.195372	0.221245	GOBP_CALCIUM_ION_TRANSMEMBRANE_TRANSPORT
PLCH2	0.22293	0.178048	0.137437	0.362544	0.12652	0.0824637	0.227383	0.550579	0.049886	0.0541747	0.218113	0.0608406	0.0868758	GOBP_CALCIUM_ION_TRANSMEMBRANE_TRANSPORT
NOS1AP	1.31852	1.27085	1.42084	1.32603	1.40462	1.025	1.06687	1.2888	1.40825	1.6394	1.50352	1.32223	1.48408	GOBP_CALCIUM_ION_TRANSMEMBRANE_TRANSPORT
ATP2C2	0.121608	0.0988974	0.204004	0.0779918	0.123077	0.0533436	0	0.0818586	0.0816824	0.152506	0.519627	0.0793636	0.619466	GOBP_CALCIUM_ION_TRANSMEMBRANE_TRANSPORT
EDN1	0.0314151	0.0276321	0.351268	0.0146095	0.0698098	0.0185188	0	0	0.0860405	0.155877	0.16684	0.0480379	0.108809	GOBP_CELLULAR_RESPONSE_TO_CALCIUM_ION
HPCA	0.0171976	0.00807589	0.0383189	0.0779918	0	0.177633	0.128406	0.295189	0.00525449	0.0047818	0	0	0	GOBP_CELLULAR_RESPONSE_TO_CALCIUM_ION
PKD2	0.96002	0.966432	0.993957	0.953272	0.994887	1.02357	1.04047	0.980099	0.995014	0.944744	1.10812	1.01941	1.06909	GOBP_CELLULAR_RESPONSE_TO_CALCIUM_ION
PLCG2	0.234766	0.20556	0.235066	0.241573	0.197554	0.220674	0.128406	0.23097	0.247202	0.321404	0.298188	0.308764	0.317147	GOBP_CELLULAR_RESPONSE_TO_CALCIUM_ION
MCOLN1	0.340191	0.355439	0.31611	0.342756	0.331772	0.346309	0.532517	0.348026	0.305885	0.417706	0.323056	0.315835	0.349043	GOBP_CELLULAR_RESPONSE_TO_CALCIUM_ION
RYR1	0.560068	0.562433	0.468403	0.521416	0.502759	0.592181	0.486306	0.556391	0.565603	0.464689	1.15224	0.944628	0.700508	GOBP_CELLULAR_RESPONSE_TO_CALCIUM_ION
RYR3	1.35812	1.35678	1.21783	1.48569	0.957315	0.953737	0.997584	1.38494	1.88993	1.87615	0.575202	1.04566	1.73787	GOBP_CELLULAR_RESPONSE_TO_CALCIUM_ION
SCN5A	0.118281	0.0948212	0.117162	0.137371	0.0579235	0.0397469	0	0.0642911	0.0403567	0.102335	0.0212654	0.0608406	0.0517478	GOBP_CELLULAR_RESPONSE_TO_CALCIUM_ION
TRPM2	0.674786	0.58843	0.774621	0.663236	0.617992	0.669134	0.679811	0.538717	0.749221	0.720274	0.996338	0.588147	0.914499	GOBP_CELLULAR_RESPONSE_TO_CALCIUM_ION
SLC25A23	0.717763	0.75565	0.791593	0.680241	0.788659	0.814503	0.835585	0.817463	0.840605	0.797264	0.88788	0.774208	0.916169	GOBP_CELLULAR_RESPONSE_TO_CALCIUM_ION
CAMK2D	1.37698	1.33098	1.67206	1.31041	1.06487	0.715962	1.04047	0.540716	1.60784	1.81889	1.76111	1.08319	1.33626	GOBP_CELLULAR_RESPONSE_TO_CALCIUM_ION
CAPN3	0.29243	0.316432	0.236728	0.240507	0.329628	0.247167	0	0.226879	0.289911	0.257248	0.362631	0.383858	0.361173	GOBP_CELLULAR_RESPONSE_TO_CALCIUM_ION
RASA4B	0.310272	0.267011	0.403443	0.448544	0.317647	0.403709	0.227383	0.62889	0.333725	0.430384	0.478186	0.333023	0.457353	GOBP_CELLULAR_RESPONSE_TO_CALCIUM_ION
PPIF	0.0184003	0.00707458	0.0958932	0.0605757	0.0457028	0.0697619	0	0.0642911	0.111309	0.0907862	0.161864	0.0480379	0.0754792	GOBP_CELLULAR_RESPONSE_TO_CALCIUM_ION
RASGRP2	0.218027	0.0463455	0.297763	0.20027	0.0963412	0.109753	0	0.188221	0.182818	0.200517	0.680994	0.0971289	0.29682	GOBP_CELLULAR_RESPONSE_TO_CALCIUM_ION
ADCY1	1.30998	1.45875	1.27147	1.28312	1.26647	1.01525	0.949997	1.12754	1.62208	1.50409	1.04808	1.45463	1.4201	GOBP_CELLULAR_RESPONSE_TO_CALCIUM_ION
ADCY8	0.781282	0.612212	0.78201	1.09301	0.555013	0.573393	0.679811	0.943014	0.998211	1.34203	1.4837	0.489759	1.04624	GOBP_CELLULAR_RESPONSE_TO_CALCIUM_ION
ADD1	1.04706	1.01096	1.09302	1.08667	1.04917	1.06718	1.21698	1.06544	1.01995	1.06303	1.08125	1.09443	1.06792	GOBP_CELLULAR_RESPONSE_TO_CALCIUM_ION
ACER1	0.553286	0.542153	0.556609	0.605062	0.586455	0.486417	0.307936	0.60547	0.606714	0.578636	0.547274	0.569	0.775742	GOBP_CELLULAR_RESPONSE_TO_CALCIUM_ION
SYT2	0.566745	0.481699	0.408499	0.378371	0.465903	0.462303	0.307936	0.447618	0.515376	0.454679	0.573266	0.510406	0.831828	GOBP_CELLULAR_RESPONSE_TO_CALCIUM_ION
CPNE4	1.25746	1.2618	1.53437	1.61008	1.53639	1.68941	1.54479	1.96631	1.0319	0.672919	2.07683	1.47284	0.543972	GOBP_CELLULAR_RESPONSE_TO_CALCIUM_ION
CRHBP	0.000626072	0.0020331	0.00142837	0	0.00456583	0	0	0	0.0104462	0.00951151	0.0281287	0.0608406	0.0135264	GOBP_CELLULAR_RESPONSE_TO_CALCIUM_ION
SYT9	0.231102	0.147951	0.763666	0.573013	0.338139	0.202069	0.307936	0.130662	0.513759	0.680009	0.251934	0.312314	0.551754	GOBP_CELLULAR_RESPONSE_TO_CALCIUM_ION
CPNE8	0.288901	0.414597	0.433987	0.227504	0.112579	0.390055	0.375861	0.155578	0.897054	0.508575	0.789033	0.0971289	0.719264	GOBP_CELLULAR_RESPONSE_TO_CALCIUM_ION
SYT6	0.00312137	0.005065	0.0182121	0.00553631	0.00908416	0.0221297	0	0.08756	0.508873	0.045602	0.336652	0.0280971	0.0135264	GOBP_CELLULAR_RESPONSE_TO_CALCIUM_ION
CPNE9	0.685774	0.67619	0.850926	0.839215	0.852112	1.11531	1.02664	0.766003	0.352907	0.603296	0.30544	0.521466	0.310477	GOBP_CELLULAR_RESPONSE_TO_CALCIUM_ION
DPEP1	0.0290776	0.0295401	0.0290514	0.0322062	0.0201785	0.00750256	0	0.0203059	0.020647	0.0188192	0.0348851	0.0280971	0.0135264	GOBP_CELLULAR_RESPONSE_TO_CALCIUM_ION
ECT2	0.331809	0.318395	0.376037	0.322024	0.320947	0.274153	0.375861	0.315763	0.313656	0.300252	0.312572	0.398596	0.229422	GOBP_CELLULAR_RESPONSE_TO_CALCIUM_ION
DMTN	0.679529	0.675975	0.68525	0.669244	0.693448	0.702662	0.738166	0.638553	0.632108	0.680009	0.442977	0.68661	0.697761	GOBP_CELLULAR_RESPONSE_TO_CALCIUM_ION
CPNE2	0.462172	0.44599	0.444396	0.428241	0.452348	0.438152	0.434585	0.503231	0.478342	0.513025	0.523997	0.525812	0.41721	GOBP_CELLULAR_RESPONSE_TO_CALCIUM_ION
NLGN1	2.30539	2.25671	2.24428	2.29246	2.04931	2.13646	2.14501	2.38101	2.24066	2.42253	2.46276	1.90145	2.43354	GOBP_CELLULAR_RESPONSE_TO_CALCIUM_ION
SYT11	1.08308	1.21467	1.17526	1.01181	1.07251	1.19295	1.29175	1.12182	1.21123	1.3851	1.14398	1.14714	1.19356	GOBP_CELLULAR_RESPONSE_TO_CALCIUM_ION
NCSTN	0.367105	0.374349	0.417892	0.34444	0.360719	0.391593	0.307936	0.427376	0.409974	0.354518	0.390112	0.365485	0.442731	GOBP_CELLULAR_RESPONSE_TO_CALCIUM_ION
FOS	0	0	0.00142837	0	0	0	0	0	0.0155765	0.078922	0	0	0	GOBP_CELLULAR_RESPONSE_TO_CALCIUM_ION
ALOX5AP	0.0866166	0.0898787	0.0830864	0.076437	0.0926488	0.0978359	0	0.0642911	0.0903553	0.0499095	0.0854563	0.0853665	0.0754792	GOBP_CELLULAR_RESPONSE_TO_CALCIUM_ION
ALOX15	0.086103	0.106937	0.0223086	0.0304783	0.0415515	0.0221297	0	0.0268689	0.0306136	0.0141903	0.0609064	0.0414922	0.0517478	GOBP_CELLULAR_RESPONSE_TO_CALCIUM_ION
CLIC4	0.0927322	0.0865522	0.104976	0.0733108	0.0889247	0.157044	0.128406	0.0818586	0.107198	0.131709	0.204719	0.263739	0.168655	GOBP_CELLULAR_RESPONSE_TO_CALCIUM_ION
CPNE7	0.258896	0.0940013	0.454561	0.508364	0.217477	0.341165	0.307936	0.644878	0.0903553	0.502571	1.00791	0.146441	0.139762	GOBP_CELLULAR_RESPONSE_TO_CALCIUM_ION
GPLD1	0.505346	0.529695	0.556212	0.546927	0.504917	0.586335	0.764645	0.478622	0.579744	0.560502	0.538953	0.440029	0.442731	GOBP_CELLULAR_RESPONSE_TO_CALCIUM_ION
EEF2K	0.648152	0.62617	0.674789	0.708758	0.625667	0.696617	0.738166	0.664819	0.756691	0.727538	0.850585	0.640993	0.808977	GOBP_CELLULAR_RESPONSE_TO_CALCIUM_ION
SLC25A24	0.507882	0.394939	0.48417	0.50721	0.626752	0.631918	0.532517	0.454971	0.620864	0.452988	0.473328	0.739939	0.540027	GOBP_CELLULAR_RESPONSE_TO_CALCIUM_ION
SYT10	0.92237	0.951083	0.228353	0.716319	0.359718	0.0948047	0.227383	0.560223	0.281699	0.755436	0.195555	0.297938	0.149608	GOBP_CELLULAR_RESPONSE_TO_CALCIUM_ION
INHBB	0.00312137	0.0090749	0.0112975	0.00185329	0.00456583	0.0397469	0	0.0136422	0.0256589	0	0.014292	0.0212414	0.0266442	GOBP_CELLULAR_RESPONSE_TO_CALCIUM_ION
ITPKA	0.558166	0.615188	0.44491	0.496686	0.516249	0.459685	0.434585	0.429958	0.328794	0.297837	0.0545458	0.460609	0.540027	GOBP_CELLULAR_RESPONSE_TO_CALCIUM_ION
ITPKB	0.576821	0.491994	0.461042	0.697351	0.43331	0.818544	0.856871	0.774238	0.281699	0.246479	0.448185	0.599244	0.195746	GOBP_CELLULAR_RESPONSE_TO_CALCIUM_ION
JUND	0.0135693	0.0090749	0.00285206	0	0	0.00750256	0.227383	0.0203059	0.00525449	0	0	0.00719653	0	GOBP_CELLULAR_RESPONSE_TO_CALCIUM_ION
KCNB1	1.25499	1.19005	1.28385	1.35494	1.17297	1.25249	1.32832	1.22849	1.17955	1.33319	1.16235	1.13508	1.39094	GOBP_CELLULAR_RESPONSE_TO_CALCIUM_ION
KCNH1	2.04474	1.95747	1.97929	2.13419	2.00161	2.03601	2.06922	2.05286	1.44391	1.27753	1.52573	1.59213	1.59521	GOBP_CELLULAR_RESPONSE_TO_CALCIUM_ION
KCNQ3	1.78366	1.61174	1.97664	1.94326	1.87382	1.88531	1.8174	1.97174	1.74692	1.65233	1.87325	2.02666	1.82004	GOBP_CELLULAR_RESPONSE_TO_CALCIUM_ION
MEF2A	1.58724	1.59087	1.54811	1.63077	1.51854	1.66922	1.57761	1.64877	1.31586	1.47882	1.44584	1.58085	1.22249	GOBP_CELLULAR_RESPONSE_TO_CALCIUM_ION
MEF2C	2.11255	2.02914	2.12443	2.10286	2.06672	2.18736	2.2002	2.13754	1.8977	1.65818	1.9089	2.05314	1.93003	GOBP_CELLULAR_RESPONSE_TO_CALCIUM_ION
NEUROD2	0.102242	0.0472603	0.238384	0.258285	0.119606	0.301455	0	0.312401	0.168711	0.149108	0.0545458	0.0732766	0.204413	GOBP_CELLULAR_RESPONSE_TO_CALCIUM_ION
NFATC2	0.158363	0.120271	0.0759383	0.0841556	0.101822	0.118482	0	0.155578	0.0728327	0.09467	0.102999	0.108581	0.177875	GOBP_CELLULAR_RESPONSE_TO_CALCIUM_ION
SYT17	0.688478	0.818947	0.904724	0.66605	0.868882	0.356418	0.434585	1.09538	0.287191	0.356638	0.339986	0.569	1.10073	GOBP_CELLULAR_RESPONSE_TO_CALCIUM_ION
PRKAA1	0.51997	0.500123	0.62142	0.616888	0.602796	0.703411	0.612379	0.595033	0.637013	0.567066	0.59779	0.606486	0.555594	GOBP_CELLULAR_RESPONSE_TO_CALCIUM_ION
PRKAA2	0.824188	0.891266	0.70205	0.712014	0.712101	0.633681	0.709968	0.670775	0.817893	0.606877	0.725571	0.584385	0.711325	GOBP_CELLULAR_RESPONSE_TO_CALCIUM_ION
LGMN	0.720157	0.654391	0.67388	0.711654	0.764477	0.747535	0.789602	0.704891	0.665335	0.728438	0.682505	0.698394	0.609452	GOBP_CELLULAR_RESPONSE_TO_CALCIUM_ION
SYT13	0.544255	0.522718	0.555814	0.741621	0.429058	0.875041	0.789602	0.882041	0.276137	0.365018	0.465936	0.447861	0.237449	GOBP_CELLULAR_RESPONSE_TO_CALCIUM_ION
CPNE5	0.585856	0.610966	0.730637	0.576474	0.662629	0.657635	0.679811	0.769552	0.659585	0.491859	0.494775	1.10138	0.63566	GOBP_CELLULAR_RESPONSE_TO_CALCIUM_ION
SMPD1	0.495048	0.468043	0.594611	0.555798	0.501314	0.512762	0.434585	0.538717	0.531219	0.572246	0.503978	0.470545	0.51975	GOBP_CELLULAR_RESPONSE_TO_CALCIUM_ION
BRAF	1.52556	1.56911	1.55154	1.54853	1.52993	1.57952	1.53181	1.57906	1.54675	1.58055	1.58456	1.52611	1.49167	GOBP_CELLULAR_RESPONSE_TO_CALCIUM_ION
SYT1	2.57586	2.4706	2.73382	2.54526	2.7233	2.70622	2.68454	2.49963	2.54811	2.65008	2.56553	2.66854	2.35737	GOBP_CELLULAR_RESPONSE_TO_CALCIUM_ION
SYT4	0.648996	0.754754	0.794129	0.591955	0.779605	0.839302	0.813202	0.678107	0.796469	0.85465	0.485373	0.739939	0.857369	GOBP_CELLULAR_RESPONSE_TO_CALCIUM_ION
SYT5	0.887278	0.930772	0.855739	0.884385	0.949652	0.96741	1.10369	1.02355	0.944606	0.986368	0.763499	0.952794	0.825714	GOBP_CELLULAR_RESPONSE_TO_CALCIUM_ION
WNT5A	0.195854	0.144312	0.120427	0.144087	0.13669	0.121353	0	0.0702262	0.139043	0.120925	0.14137	0.222286	0.221245	GOBP_CELLULAR_RESPONSE_TO_CALCIUM_ION
TUBA1A	0.0177994	0.00304609	0.0317195	0.0036987	0.0157747	0.0465985	0	0.00687466	0.0256589	0.0541747	0.0212654	0.0212414	0.0266442	GOBP_CELLULAR_RESPONSE_TO_CALCIUM_ION
CARF	0.765446	0.801439	0.738545	0.718455	0.765266	0.710838	0.738166	0.74905	0.795623	0.741711	0.677954	0.725163	0.692215	GOBP_CELLULAR_RESPONSE_TO_CALCIUM_ION
ITPKC	0.37378	0.366533	0.364448	0.413442	0.349576	0.349705	0	0.408856	0.336169	0.375269	0.35628	0.389813	0.452534	GOBP_CELLULAR_RESPONSE_TO_CALCIUM_ION
SYT15	0.00991043	0.0100716	0.00850059	0.00736617	0.00456583	0.0221297	0	0	0.00525449	0.00951151	0.0072048	0.0142757	0	GOBP_CELLULAR_RESPONSE_TO_CALCIUM_ION
ADGRV1	1.3018	1.24774	0.499385	0.896573	0.923359	0.426972	1.01235	0.516089	0.787076	0.770375	0.919609	0.904951	0.747193	GOBP_CELLULAR_RESPONSE_TO_CALCIUM_ION
SYT3	0.429874	0.394528	0.454561	0.447219	0.436681	0.455728	0.375861	0.403416	0.465864	0.491859	0.534732	0.407205	0.494098	GOBP_CELLULAR_RESPONSE_TO_CALCIUM_ION
RASAL1	0.597882	0.701428	0.51496	0.508939	0.593534	0.316318	0.307936	0.840073	0.397454	0.720274	0.506248	0.839784	0.756919	GOBP_CELLULAR_RESPONSE_TO_CALCIUM_ION
IQGAP1	0.305337	0.246709	0.347428	0.349453	0.443347	0.297658	0.128406	0.305598	0.331266	0.354518	0.290813	0.432052	0.323716	GOBP_CELLULAR_RESPONSE_TO_CALCIUM_ION
CPNE3	0.6601	0.647333	0.706573	0.668448	0.663128	0.721746	0.574281	0.706256	0.694066	0.721189	0.715898	0.654063	0.678031	GOBP_CELLULAR_RESPONSE_TO_CALCIUM_ION
CPNE1	0.701004	0.698786	0.710491	0.699583	0.687363	0.762173	0.896548	0.736521	0.673259	0.66049	0.74035	0.737289	0.732182	GOBP_CELLULAR_RESPONSE_TO_CALCIUM_ION
SYT7	1.07032	1.0765	1.11739	1.08315	1.10541	1.03279	1.01235	1.11761	1.11074	1.10123	1.03888	1.10765	1.01288	GOBP_CELLULAR_RESPONSE_TO_CALCIUM_ION
SYT12	0.967579	0.910092	0.91074	0.950158	1.00088	0.834343	0.835585	1.23094	0.957038	0.957655	0.741669	0.890254	1.16445	GOBP_CELLULAR_RESPONSE_TO_CALCIUM_ION
CPNE6	0.0507917	0.0660396	0.0182121	0.0424319	0.00683087	0.0533436	0	0.109645	0.00525449	0.0141903	0.0212654	0.0280971	0.0135264	GOBP_CELLULAR_RESPONSE_TO_CALCIUM_ION
PKD2L1	0.0302479	0.030491	0.0126893	0.0270017	0.0288543	0.0327856	0.128406	0.0203059	0.0256589	0.0141903	0.0348851	0.0280971	0.0266442	GOMF_CALCIUM_ACTIVATED_POTASSIUM_CHANNEL_ACTIVITY
KCNMB2	1.53686	1.72601	0.480873	0.873338	0.990922	0.339436	0.647402	0.447618	0.733886	1.48073	0.668706	1.94466	0.632469	GOMF_CALCIUM_ACTIVATED_POTASSIUM_CHANNEL_ACTIVITY
CCT8L2	0.00683765	0.005065	0.00427109	0.00918836	0.00683087	0	0	0.00687466	0.0104462	0.00951151	0	0	0	GOMF_CALCIUM_ACTIVATED_POTASSIUM_CHANNEL_ACTIVITY
KCNU1	0.0557793	0.0490842	0.0854432	0.0557021	0.053888	0.085582	0	0.0760814	0.0545734	0.0279315	0.0545458	0.0912875	0.0266442	GOMF_CALCIUM_ACTIVATED_POTASSIUM_CHANNEL_ACTIVITY
KCNMB3	0.205329	0.184758	0.21198	0.225299	0.20905	0.211471	0	0.235022	0.225737	0.102335	0.226819	0.255759	0.204413	GOMF_CALCIUM_ACTIVATED_POTASSIUM_CHANNEL_ACTIVITY
KCNMB4	1.00177	0.934935	1.19387	1.05085	1.16378	1.15494	1.1889	1.24259	1.26064	1.3999	1.25557	1.20514	1.11361	GOMF_CALCIUM_ACTIVATED_POTASSIUM_CHANNEL_ACTIVITY
KCNMA1	2.2186	2.22798	2.18869	2.1756	2.30667	2.13516	2.1174	2.09676	2.30326	2.20951	2.18233	2.29127	2.17902	GOMF_CALCIUM_ACTIVATED_POTASSIUM_CHANNEL_ACTIVITY
KCNMB1	0.000626072	0.00807589	0	0	0.00456583	0	0	0	0.0155765	0.00951151	0	0.00719653	0	GOMF_CALCIUM_ACTIVATED_POTASSIUM_CHANNEL_ACTIVITY
KCNN1	0.558166	0.517178	0.586902	0.528073	0.646358	0.485181	0.647402	0.57152	0.647851	0.648775	0.415956	0.622355	0.988178	GOMF_CALCIUM_ACTIVATED_POTASSIUM_CHANNEL_ACTIVITY
KCNN2	1.4212	1.55851	1.22111	1.07573	1.33823	1.01489	1.07949	1.19708	1.37611	1.3706	1.12095	0.830235	1.85861	GOMF_CALCIUM_ACTIVATED_POTASSIUM_CHANNEL_ACTIVITY
KCNN3	0.882295	1.02137	0.562526	0.713813	0.796063	0.394654	0	0.603748	0.3932	0.977344	0.404659	0.738616	0.654327	GOMF_CALCIUM_ACTIVATED_POTASSIUM_CHANNEL_ACTIVITY
KCNN4	0.0255476	0.019915	0.0223086	0.01281	0.0157747	0.00376748	0	0	0.0306136	0.0188192	0	0.0732766	0.0517478	GOMF_CALCIUM_ACTIVATED_POTASSIUM_CHANNEL_ACTIVITY
PKDREJ	0.00806937	0.005065	0.00427109	0.0110029	0.0113258	0.00376748	0	0.00687466	0	0.0047818	0.0072048	0	0	GOMF_CALCIUM_ION_BINDING
MICU1	1.21709	1.16992	1.35146	1.33711	1.21172	1.37691	1.34213	1.30282	1.24227	1.3305	1.67673	1.27635	1.23944	GOMF_CALCIUM_ION_BINDING
PKD1L2	0.262334	0.25415	0.219813	0.163633	0.245746	0.216097	0.227383	0.135761	0.3386	0.348094	1.10641	0.222286	0.25307	GOMF_CALCIUM_ION_BINDING
SLC25A25	0.59598	0.525157	0.678104	0.638764	0.608487	0.659297	0.679811	0.552525	0.605405	0.604493	0.684012	0.58627	0.724477	GOMF_CALCIUM_ION_BINDING
F2	0.116847	0.107733	0.109447	0.103605	0.103633	0.103836	0	0.169869	0.103048	0.113584	0.16684	0.0793636	0.129688	GOMF_CALCIUM_ION_BINDING
MICU2	1.0348	1.1059	1.07607	1.0376	1.07367	1.09694	1.06687	1.10364	1.14081	1.03998	1.08245	1.08558	1.05722	GOMF_CALCIUM_ION_BINDING
PLCH1	0.842847	0.438259	0.788345	1.49482	0.460373	1.36679	1.14838	1.91207	0.445502	0.490307	0.463445	0.60288	1.41958	GOMF_CALCIUM_ION_BINDING
PLCB1	2.46776	2.40594	2.16322	2.37394	2.28169	2.13469	2.14608	1.91418	2.35015	2.35856	2.23127	2.2375	2.2371	GOMF_CALCIUM_ION_BINDING
NCS1	0.662151	0.605693	0.738545	0.797468	0.667097	0.737263	0.915105	0.755181	0.610619	0.642249	0.435046	0.618878	0.716634	GOMF_CALCIUM_ION_BINDING
GAS6	0.396491	0.297333	0.617986	0.500809	0.489581	0.552697	0.679811	0.542707	0.624644	0.735567	0.61926	0.514864	0.563173	GOMF_CALCIUM_ION_BINDING
PKD2L2	0.732394	0.626411	0.779877	0.795093	0.698532	0.770596	0.738166	0.752739	0.769461	0.874996	0.835996	0.746492	0.855457	GOMF_CALCIUM_ION_BINDING
MICU3	1.20268	1.21355	1.14611	1.21359	1.1234	1.15626	1.16911	1.16227	1.11442	1.1895	1.08425	1.15837	1.13928	GOMF_CALCIUM_ION_BINDING
GRIN1	1.33997	1.35404	1.38344	1.26058	1.35089	1.44227	1.5893	1.2418	1.33339	1.40674	1.22074	1.33078	1.28237	GOMF_CALCIUM_ION_BINDING
ANXA2	0.0741207	0.0454287	0.0195819	0.0407443	0.0737007	0.0112058	0	0.00687466	0.0451475	0.0368566	0.0794477	0.0544864	0.0135264	GOMF_CALCIUM_ION_BINDING
ANXA6	0.739072	0.619369	0.82238	0.705111	0.786413	0.714505	0.738166	0.619007	0.789658	0.79803	0.76848	0.781469	0.863056	GOMF_CALCIUM_ION_BINDING
HPCA	0.0171976	0.00807589	0.0383189	0.0779918	0	0.177633	0.128406	0.295189	0.00525449	0.0047818	0	0	0	GOMF_CALCIUM_ION_BINDING
HRC	0.116368	0.0840405	0.124742	0.137371	0.123077	0.088678	0	0.098743	0.0772801	0.142232	0.0913829	0.0971289	0.168655	GOMF_CALCIUM_ION_BINDING
ITPR1	1.48971	1.62506	1.44788	1.32047	1.51505	1.48432	1.4337	1.30626	1.49075	1.41901	0.981433	1.60367	1.4523	GOMF_CALCIUM_ION_BINDING
ITPR2	1.05685	1.40299	1.04185	0.674384	1.32016	0.549506	0.647402	0.280911	1.78122	1.8773	1.46816	1.72302	0.900906	GOMF_CALCIUM_ION_BINDING
ITPR3	0.0440512	0.0417422	0.037007	0.0390501	0.0373602	0.0465985	0	0.0521718	0.0403567	0.0412513	0.146585	0.0608406	0.0266442	GOMF_CALCIUM_ION_BINDING
LETM1	0.371921	0.369154	0.371803	0.350282	0.398987	0.369541	0.307936	0.351124	0.326307	0.408419	0.381143	0.380849	0.355151	GOMF_CALCIUM_ION_BINDING
ATP2A1	0.0735922	0.0832	0.0674474	0.0748767	0.0658837	0.0793229	0	0.08756	0.0592107	0.09467	0.0609064	0.114196	0.119374	GOMF_CALCIUM_ION_BINDING
ATP2A2	1.25026	1.2441	1.20463	1.25225	1.14856	1.25418	1.24336	1.25548	1.22151	1.23936	1.27413	1.13932	1.28237	GOMF_CALCIUM_ION_BINDING
PKD2	0.96002	0.966432	0.993957	0.953272	0.994887	1.02357	1.04047	0.980099	0.995014	0.944744	1.10812	1.01941	1.06909	GOMF_CALCIUM_ION_BINDING
PLA2G1B	0.0417809	0.0295401	0.0303875	0.0407443	0.0373602	0.0697619	0	0.0203059	0.063799	0.0499095	0.0281287	0.0212414	0.0266442	GOMF_CALCIUM_ION_BINDING
PLCB2	0.135127	0.130199	0.0947444	0.0605757	0.110805	0.0566773	0	0.0702262	0.135187	0.106117	0.108692	0.108581	0.149608	GOMF_CALCIUM_ION_BINDING
PLCB3	0.0273162	0.036153	0.0250183	0.0304783	0.0288543	0.0112058	0	0.098743	0.020647	0.0141903	0.0480906	0.0544864	0.0393773	GOMF_CALCIUM_ION_BINDING
PLCB4	1.23613	1.38711	0.756707	1.05085	1.08608	1.05635	0.966446	0.980099	1.54268	1.27422	0.87451	1.05021	0.80469	GOMF_CALCIUM_ION_BINDING
PLCD1	0.0147821	0.0150212	0.0154595	0.00736617	0.0201785	0.00750256	0	0.0136422	0.0545734	0.0368566	0.0733548	0.0608406	0.0266442	GOMF_CALCIUM_ION_BINDING
PLCG1	0.557992	0.499156	0.604326	0.581372	0.518341	0.687389	0.709968	0.666316	0.564163	0.592372	0.621002	0.615374	0.543972	GOMF_CALCIUM_ION_BINDING
TRPM4	0.222179	0.0755616	0.257777	0.284142	0.266113	0.124205	0.227383	0.19269	0.168711	0.200517	0.0913829	0.588147	0.282721	GOMF_CALCIUM_ION_BINDING
PPP3CA	1.93959	2.03651	1.9357	1.88744	2.00734	2.02178	1.99884	1.82695	1.90493	1.89822	1.61381	1.80191	1.7001	GOMF_CALCIUM_ION_BINDING
PPP3CB	1.00957	0.99384	1.04081	0.987081	1.03585	1.00863	0.982294	0.99717	1.11966	0.996665	1.03554	1.02424	1.09303	GOMF_CALCIUM_ION_BINDING
PPP3R1	1.20659	1.24705	1.2032	1.23139	1.19724	1.28587	1.39935	1.23901	1.1725	1.16389	1.07396	1.23949	1.09635	GOMF_CALCIUM_ION_BINDING
PPP3R2	0.00991043	0.0160044	0.0195819	0.00185329	0.00456583	0.00376748	0	0.00687466	0	0.00951151	0.0348851	0	0	GOMF_CALCIUM_ION_BINDING
CABP4	0.463683	0.434528	0.510125	0.485293	0.43752	0.555865	0.709968	0.580715	0.528096	0.430384	0.643037	0.442655	0.543972	GOMF_CALCIUM_ION_BINDING
SELENON	0.474321	0.483376	0.460051	0.477941	0.46196	0.532079	0.574281	0.532661	0.391057	0.517429	0.415956	0.525812	0.41192	GOMF_CALCIUM_ION_BINDING
STIM2	0.868693	0.88785	0.961589	0.857128	0.984072	0.872511	0.764645	0.849973	0.92495	0.95553	0.884102	1.03442	0.99795	GOMF_CALCIUM_ION_BINDING
RYR1	0.560068	0.562433	0.468403	0.521416	0.502759	0.592181	0.486306	0.556391	0.565603	0.464689	1.15224	0.944628	0.700508	GOMF_CALCIUM_ION_BINDING
RYR2	2.21271	2.20057	2.33585	2.21558	2.30854	2.31001	2.28315	2.29695	2.37704	2.32669	2.38493	2.0049	2.31045	GOMF_CALCIUM_ION_BINDING
RYR3	1.35812	1.35678	1.21783	1.48569	0.957315	0.953737	0.997584	1.38494	1.88993	1.87615	0.575202	1.04566	1.73787	GOMF_CALCIUM_ION_BINDING
SLC8A1	1.94935	2.15108	1.99734	1.72719	1.95678	1.94558	1.98976	1.71515	2.27338	2.32724	1.96505	2.06784	2.01864	GOMF_CALCIUM_ION_BINDING
SNCA	1.37036	1.46052	1.38891	1.30446	1.38435	1.33996	1.22595	1.35048	1.4561	1.33852	1.3775	1.44536	1.23786	GOMF_CALCIUM_ION_BINDING
SRI	0.216127	0.239137	0.208453	0.21749	0.223005	0.18014	0	0.135761	0.209727	0.203536	0.181435	0.301577	0.303702	GOMF_CALCIUM_ION_BINDING
STIM1	0.969263	1.02118	0.944859	0.901727	1.24272	0.955836	0.915105	0.872852	1.18269	0.972249	0.978389	1.17177	1.02988	GOMF_CALCIUM_ION_BINDING
TRPM2	0.674786	0.58843	0.774621	0.663236	0.617992	0.669134	0.679811	0.538717	0.749221	0.720274	0.996338	0.588147	0.914499	GOMF_CALCIUM_ION_BINDING
CACNA1B	1.94885	1.96298	1.82809	1.95388	2.02537	1.86519	1.85654	1.98111	1.84799	1.91608	1.76649	2.10392	1.77216	GOMF_CALCIUM_ION_BINDING
CACNA1E	1.68991	1.86335	1.59294	1.65933	1.82697	1.41082	1.4111	1.77621	1.61739	1.87442	0.962051	1.94565	1.4227	GOMF_CALCIUM_ION_BINDING
SLC25A23	0.717763	0.75565	0.791593	0.680241	0.788659	0.814503	0.835585	0.817463	0.840605	0.797264	0.88788	0.774208	0.916169	GOMF_CALCIUM_ION_BINDING
CALM1	0.653889	0.735329	0.714375	0.515223	0.468252	0.892835	1.12661	0.528577	0.628392	0.632273	0.523997	0.470545	0.719264	GOMF_CALCIUM_ION_BINDING
CALM2	0.111549	0.14358	0.130077	0.0373492	0.0352493	0.1544	0.227383	0.0203059	0.103048	0.113584	0.14137	0.0280971	0.0868758	GOMF_CALCIUM_ION_BINDING
CALM3	0.118281	0.0598696	0.0854432	0.0507732	0.053888	0.1544	0.128406	0.0333341	0.063799	0.0412513	0.0348851	0.0414922	0.0637756	GOMF_CALCIUM_ION_BINDING
CAPN3	0.29243	0.316432	0.236728	0.240507	0.329628	0.247167	0	0.226879	0.289911	0.257248	0.362631	0.383858	0.361173	GOMF_CALCIUM_ION_BINDING
ANXA9	0.0184003	0.0110661	0.0236656	0.0164016	0.0201785	0.0148777	0	0.0203059	0.020647	0.0233992	0	0.0280971	0.0135264	GOMF_CALCIUM_ION_BINDING
CASQ1	0.160533	0.16291	0.107217	0.0748767	0.14989	0.157044	0	0.19269	0.0545734	0.0708286	0.0480906	0.156678	0.195746	GOMF_CALCIUM_ION_BINDING
CASQ2	0.00868393	0.0179641	0.0126893	0.00553631	0.00683087	0	0	0.0397046	0.0155765	0.00951151	0.0072048	0.0142757	0.0135264	GOMF_CALCIUM_ION_BINDING
CRACR2A	0.614939	0.575084	0.589487	0.571521	0.696229	0.346309	0.307936	0.442645	0.650223	0.606877	0.329907	0.472994	0.678031	GOMF_CALCIUM_ION_BINDING
NOL3	0.067199	0.0747046	0.0935926	0.0748767	0.0518561	0.0599856	0	0.0521718	0.0592107	0.0499095	0.0972297	0.102893	0.0979808	GOMF_CALCIUM_ION_BINDING
PKD2L1	0.0302479	0.030491	0.0126893	0.0270017	0.0288543	0.0327856	0.128406	0.0203059	0.0256589	0.0141903	0.0348851	0.0280971	0.0266442	GOMF_CALCIUM_ION_BINDING
CABP1	1.36636	1.28819	1.36129	1.30261	1.43118	1.28685	1.26009	1.20103	1.3621	1.30625	0.953241	1.28509	1.53904	GOMF_CALCIUM_ION_BINDING
PLCH2	0.22293	0.178048	0.137437	0.362544	0.12652	0.0824637	0.227383	0.550579	0.049886	0.0541747	0.218113	0.0608406	0.0868758	GOMF_CALCIUM_ION_BINDING
RASGRP2	0.218027	0.0463455	0.297763	0.20027	0.0963412	0.109753	0	0.188221	0.182818	0.200517	0.680994	0.0971289	0.29682	GOMF_CALCIUM_ION_BINDING
SYT2	0.566745	0.481699	0.408499	0.378371	0.465903	0.462303	0.307936	0.447618	0.515376	0.454679	0.573266	0.510406	0.831828	GOMF_CALCIUM_ION_BINDING
SYT9	0.231102	0.147951	0.763666	0.573013	0.338139	0.202069	0.307936	0.130662	0.513759	0.680009	0.251934	0.312314	0.551754	GOMF_CALCIUM_ION_BINDING
SYT6	0.00312137	0.005065	0.0182121	0.00553631	0.00908416	0.0221297	0	0.08756	0.508873	0.045602	0.336652	0.0280971	0.0135264	GOMF_CALCIUM_ION_BINDING
SYT11	1.08308	1.21467	1.17526	1.01181	1.07251	1.19295	1.29175	1.12182	1.21123	1.3851	1.14398	1.14714	1.19356	GOMF_CALCIUM_ION_BINDING
EEF2K	0.648152	0.62617	0.674789	0.708758	0.625667	0.696617	0.738166	0.664819	0.756691	0.727538	0.850585	0.640993	0.808977	GOMF_CALCIUM_ION_BINDING
SLC25A24	0.507882	0.394939	0.48417	0.50721	0.626752	0.631918	0.532517	0.454971	0.620864	0.452988	0.473328	0.739939	0.540027	GOMF_CALCIUM_ION_BINDING
SYT10	0.92237	0.951083	0.228353	0.716319	0.359718	0.0948047	0.227383	0.560223	0.281699	0.755436	0.195555	0.297938	0.149608	GOMF_CALCIUM_ION_BINDING
SYT17	0.688478	0.818947	0.904724	0.66605	0.868882	0.356418	0.434585	1.09538	0.287191	0.356638	0.339986	0.569	1.10073	GOMF_CALCIUM_ION_BINDING
SYT13	0.544255	0.522718	0.555814	0.741621	0.429058	0.875041	0.789602	0.882041	0.276137	0.365018	0.465936	0.447861	0.237449	GOMF_CALCIUM_ION_BINDING
BRAF	1.52556	1.56911	1.55154	1.54853	1.52993	1.57952	1.53181	1.57906	1.54675	1.58055	1.58456	1.52611	1.49167	GOMF_CALCIUM_ION_BINDING
SYT1	2.57586	2.4706	2.73382	2.54526	2.7233	2.70622	2.68454	2.49963	2.54811	2.65008	2.56553	2.66854	2.35737	GOMF_CALCIUM_ION_BINDING
SYT4	0.648996	0.754754	0.794129	0.591955	0.779605	0.839302	0.813202	0.678107	0.796469	0.85465	0.485373	0.739939	0.857369	GOMF_CALCIUM_ION_BINDING
SYT5	0.887278	0.930772	0.855739	0.884385	0.949652	0.96741	1.10369	1.02355	0.944606	0.986368	0.763499	0.952794	0.825714	GOMF_CALCIUM_ION_BINDING
SYT15	0.00991043	0.0100716	0.00850059	0.00736617	0.00456583	0.0221297	0	0	0.00525449	0.00951151	0.0072048	0.0142757	0	GOMF_CALCIUM_ION_BINDING
ADGRV1	1.3018	1.24774	0.499385	0.896573	0.923359	0.426972	1.01235	0.516089	0.787076	0.770375	0.919609	0.904951	0.747193	GOMF_CALCIUM_ION_BINDING
SYT3	0.429874	0.394528	0.454561	0.447219	0.436681	0.455728	0.375861	0.403416	0.465864	0.491859	0.534732	0.407205	0.494098	GOMF_CALCIUM_ION_BINDING
IQGAP1	0.305337	0.246709	0.347428	0.349453	0.443347	0.297658	0.128406	0.305598	0.331266	0.354518	0.290813	0.432052	0.323716	GOMF_CALCIUM_ION_BINDING
CPNE1	0.701004	0.698786	0.710491	0.699583	0.687363	0.762173	0.896548	0.736521	0.673259	0.66049	0.74035	0.737289	0.732182	GOMF_CALCIUM_ION_BINDING
SYT7	1.07032	1.0765	1.11739	1.08315	1.10541	1.03279	1.01235	1.11761	1.11074	1.10123	1.03888	1.10765	1.01288	GOMF_CALCIUM_ION_BINDING
SYT12	0.967579	0.910092	0.91074	0.950158	1.00088	0.834343	0.835585	1.23094	0.957038	0.957655	0.741669	0.890254	1.16445	GOMF_CALCIUM_ION_BINDING
CPNE6	0.0507917	0.0660396	0.0182121	0.0424319	0.00683087	0.0533436	0	0.109645	0.00525449	0.0141903	0.0212654	0.0280971	0.0135264	GOMF_CALCIUM_ION_BINDING
CDH2	1.54469	1.52707	1.50711	1.58426	1.65598	1.54143	1.54479	1.51986	1.61891	1.6773	1.35883	1.72617	1.21586	GOMF_CALCIUM_ION_BINDING
NAALADL1	0.0628839	0.0625247	0.0562808	0.0407443	0.0518561	0.0632689	0	0.0702262	0.049886	0.045602	0.0212654	0.0608406	0.0517478	GOMF_CALCIUM_ION_BINDING
CDH3	0.154868	0.142848	0.11277	0.141413	0.13669	0.140935	0	0.205828	0.115381	0.165836	0.176624	0.156678	0.342848	GOMF_CALCIUM_ION_BINDING
EFCAB10	0.2018	0.181416	0.175352	0.187192	0.224376	0.175112	0.128406	0.183705	0.189703	0.155877	0.16684	0.213499	0.268148	GOMF_CALCIUM_ION_BINDING
PLA2G4B	0.395484	0.399023	0.40794	0.335955	0.442519	0.379129	0.574281	0.450083	0.407912	0.414015	0.517426	0.380849	0.485199	GOMF_CALCIUM_ION_BINDING
PDCD6	0.765661	0.735516	0.779877	0.766803	0.755302	0.764782	0.835585	0.710325	0.772149	0.796497	0.753363	0.729243	0.789343	GOMF_CALCIUM_ION_BINDING
BCL2L10	0.0190005	0.0237907	0.0236656	0.00918836	0.013556	0.00376748	0	0	0.00525449	0	0	0.0142757	0	GOMF_CALCIUM_ION_BINDING
CDH4	0.901814	0.87459	0.800517	0.981884	0.803342	0.305219	0.434585	0.595033	1.03043	1.44806	0.798379	0.786244	0.92114	GOMF_CALCIUM_ION_BINDING
CDH5	0.095758	0.058981	0.0819032	0.0669899	0.0619219	0.0148777	0	0.0760814	0.020647	0.09467	0.0609064	0.0608406	0.0754792	GOMF_CALCIUM_ION_BINDING
CDH6	0.287288	0.701631	0.790204	0.106521	0.442519	0.185109	0.128406	0.104228	1.00558	0.710084	1.50737	1.41686	0.851607	GOMF_CALCIUM_ION_BINDING
CDH7	0.483679	0.674037	0.865988	0.551124	0.258586	0.688165	0.764645	0.784602	0.805662	0.297837	1.20607	0.326229	0.724477	GOMF_CALCIUM_ION_BINDING
CDH8	1.69646	1.68256	1.6513	1.75231	1.38426	1.64531	1.58154	1.77435	1.61624	1.21981	1.84293	1.00888	1.72719	GOMF_CALCIUM_ION_BINDING
CDH9	1.50816	1.79845	0.958924	1.12577	1.60966	0.832121	0.856871	1.02682	1.25539	1.84802	1.76922	0.971013	0.689415	GOMF_CALCIUM_ION_BINDING
CDH10	1.42513	1.15578	1.69042	1.46803	1.5135	1.64625	1.60812	1.63422	1.2618	1.77662	1.27063	1.54014	0.979623	GOMF_CALCIUM_ION_BINDING
EDIL3	1.37929	1.50655	1.51684	1.55742	1.08665	1.62146	1.73223	1.59184	1.34857	0.959242	1.53388	1.37641	1.13928	GOMF_CALCIUM_ION_BINDING
CDH11	0.959608	1.07117	1.17964	0.737222	1.06605	1.13321	1.02664	0.981548	1.45518	1.48264	1.57443	1.16636	1.26181	GOMF_CALCIUM_ION_BINDING
ADAM8	0.260619	0.231432	0.241677	0.257259	0.267354	0.274153	0.227383	0.250863	0.292615	0.232632	0.243723	0.263739	0.221245	GOMF_CALCIUM_ION_BINDING
CDH12	2.39482	2.47489	1.79893	2.15648	2.57526	2.19113	2.14394	1.72959	1.92215	2.17756	1.25718	2.44732	1.98027	GOMF_CALCIUM_ION_BINDING
CDH13	1.52761	1.83603	0.868319	1.80968	1.69409	0.702662	0.709968	1.41019	0.978668	1.10464	2.04717	1.16981	1.96862	GOMF_CALCIUM_ION_BINDING
RASGRP1	1.03746	1.03314	1.04689	0.970505	1.27823	0.810424	0.789602	0.99717	1.22906	1.32983	0.989694	1.24158	1.07027	GOMF_CALCIUM_ION_BINDING
CDH15	0.0184003	0.0140358	0.016838	0.0181863	0.00683087	0.0257108	0	0.00687466	0.0355125	0.0141903	0.014292	0.0212414	0.0135264	GOMF_CALCIUM_ION_BINDING
CDH17	0.511371	0.308993	0.394306	0.558373	0.353661	0.286065	0.434585	0.332194	0.350555	0.229808	0.239558	0.35279	0.422435	GOMF_CALCIUM_ION_BINDING
CDH18	1.97154	2.10314	1.54486	1.81953	1.69414	1.90402	1.92381	1.61481	1.94936	1.93408	1.91122	1.30675	1.64056	GOMF_CALCIUM_ION_BINDING
SLC25A13	0.790209	0.787537	0.849309	0.80713	0.780747	0.843662	0.789602	0.893702	0.794776	0.633393	0.806394	0.650832	0.815329	GOMF_CALCIUM_ION_BINDING
TUBB4A	0.0997599	0.0295401	0.0448195	0.0339273	0.0477636	0.0362802	0	0.0203059	0.0306136	0.0279315	0.014292	0.0142757	0.0517478	GOMF_CALCIUM_ION_BINDING
MYL12B	0.00249889	0.00101774	0.0209474	0	0.0518561	0.00376748	0	0.00687466	0.0104462	0.0188192	0	0.0971289	0.0517478	GOMF_CALCIUM_ION_BINDING
CLGN	0.508077	0.507469	0.599676	0.502564	0.523184	0.586335	0.764645	0.437615	0.505585	0.479285	0.487743	0.494433	0.489671	GOMF_CALCIUM_ION_BINDING
UNC13B	1.30541	1.21361	1.03358	1.27521	1.29438	1.14149	1.09176	1.26499	1.12366	0.970709	1.40864	1.32806	1.23226	GOMF_CALCIUM_ION_BINDING
FBLN5	0.0693405	0.0607565	0.153806	0.0653952	0.0794724	0.0761592	0	0.0760814	0.150407	0.307418	0.0609064	0.19072	0.0393773	GOMF_CALCIUM_ION_BINDING
CIB2	0.111549	0.106937	0.173437	0.154621	0.124802	0.159671	0	0.179142	0.235067	0.149108	0.336652	0.125212	0.25307	GOMF_CALCIUM_ION_BINDING
SCGN	0.00374296	0.00101774	0.0182121	0.00918836	0.00228892	0.0185188	0	0.0136422	0.0155765	0.0188192	0.041538	0.0142757	0	GOMF_CALCIUM_ION_BINDING
MYL12A	0	0	0	0	0	0	0	0	0	0.00951151	0	0.0142757	0	GOMF_CALCIUM_ION_BINDING
CAMKK2	1.09903	1.09103	0.895723	1.05463	1.05142	1.05469	1.01235	0.982992	0.963411	0.898702	0.809785	1.21631	1.03876	GOMF_CALCIUM_ION_BINDING
CGREF1	0.493844	0.397802	0.639183	0.542157	0.528653	0.626587	0.679811	0.607186	0.550987	0.464689	0.536848	0.319328	0.53203	GOMF_CALCIUM_ION_BINDING
DLL3	0.03316	0.0276321	0.0277112	0.0287435	0.0436321	0.0148777	0	0.0333341	0.0355125	0.0233992	0.0212654	0.00719653	0.0517478	GOMF_CALCIUM_ION_BINDING
CETN3	0.323262	0.399836	0.313338	0.280262	0.348548	0.342886	0.375861	0.328957	0.382377	0.343758	0.333293	0.308764	0.349043	GOMF_CALCIUM_ION_BINDING
MASP2	0.415433	0.428872	0.384973	0.424064	0.414283	0.443636	0.532517	0.489981	0.439779	0.367087	0.381143	0.412851	0.372974	GOMF_CALCIUM_ION_BINDING
CAPN9	0.0337401	0.0527092	0.0263669	0.0287435	0.0477636	0.0148777	0	0.0333341	0.0104462	0.078922	0	0.0348463	0.0393773	GOMF_CALCIUM_ION_BINDING
MAN1A2	1.4729	1.50211	1.3453	1.4234	1.18915	1.33979	1.33528	1.25006	1.15842	1.16979	1.46344	1.32942	1.29856	GOMF_CALCIUM_ION_BINDING
EHD1	0.016595	0.0110661	0.123667	0.0181863	0.00908416	0.112682	0.307936	0.0582737	0.127373	0.138753	0.195555	0.0671031	0.0754792	GOMF_CALCIUM_ION_BINDING
ADAMTS13	0.40174	0.430009	0.459058	0.38224	0.385029	0.451735	0.375861	0.591497	0.228869	0.369147	0.426967	0.322792	0.336564	GOMF_CALCIUM_ION_BINDING
CAPN11	0.138329	0.0781227	0.0854432	0.119407	0.077557	0.13265	0	0.0642911	0.119415	0.0748942	0.30544	0.0912875	0.168655	GOMF_CALCIUM_ION_BINDING
FSTL1	0.0725332	0.240311	0.0912798	0.0701618	0.0559105	0.0431862	0.128406	0.0333341	0.063799	0.0279315	0.0913829	0.102893	0.108809	GOMF_CALCIUM_ION_BINDING
ANXA10	0.0261379	0.0208871	0.0409308	0.0491177	0.0245381	0.0257108	0	0.0397046	0.0683394	0.0279315	0.0794477	0.0142757	0.0135264	GOMF_CALCIUM_ION_BINDING
PADI2	0.0129616	0.0686573	0.00568551	0.00918836	0.0223638	0.0221297	0.128406	0.00687466	0.103048	0.0583984	0.146585	0.108581	0.0135264	GOMF_CALCIUM_ION_BINDING
MAN1B1	0.55153	0.566875	0.56526	0.558373	0.58407	0.552697	0.647402	0.534689	0.552471	0.560502	0.521817	0.51264	0.599202	GOMF_CALCIUM_ION_BINDING
CHP1	0.861082	0.834586	0.739849	0.831071	0.766839	0.717415	0.647402	0.723621	0.769461	0.692875	0.613991	0.755504	0.811104	GOMF_CALCIUM_ION_BINDING
FKBP9	0.360873	0.341741	0.335699	0.325548	0.365691	0.366297	0.307936	0.363301	0.377971	0.365018	0.362631	0.355999	0.437745	GOMF_CALCIUM_ION_BINDING
EFHC1	0.443625	0.4887	0.492995	0.362544	0.50849	0.546291	0.532517	0.59679	0.521782	0.381306	0.421497	0.60288	0.551754	GOMF_CALCIUM_ION_BINDING
RASGRP4	0.0666619	0.0499933	0.0575358	0.0748767	0.0559105	0.0632689	0	0.08756	0.0683394	0.0583984	0.0972297	0.0671031	0.0754792	GOMF_CALCIUM_ION_BINDING
CIB3	0.0177994	0.019915	0.0223086	0.01281	0.0201785	0.00750256	0	0.0268689	0.0104462	0.0188192	0.0072048	0.0348463	0.0266442	GOMF_CALCIUM_ION_BINDING
FAT3	1.98849	1.74401	1.69619	2.07585	1.74675	1.67557	1.73223	1.80591	1.34333	1.8723	1.40523	2.19221	2.01956	GOMF_CALCIUM_ION_BINDING
PLA2G4E	0.00622047	0.0090749	0.0112975	0.00736617	0.00908416	0.00750256	0	0.00687466	0.00525449	0.0047818	0.0072048	0.00719653	0	GOMF_CALCIUM_ION_BINDING
CANT1	0.183303	0.180745	0.16275	0.183556	0.154738	0.190023	0	0.130662	0.172281	0.200517	0.136091	0.146441	0.268148	GOMF_CALCIUM_ION_BINDING
CALR3	0.0502339	0.0426667	0.0625199	0.0390501	0.0717596	0.0362802	0	0.0521718	0.0355125	0.0499095	0.0348851	0.0544864	0.0868758	GOMF_CALCIUM_ION_BINDING
FBLN7	0.133288	0.167091	0.230883	0.227504	0.101822	0.293828	0.375861	0.332194	0.135187	0.11727	0.0545458	0.27544	0.0393773	GOMF_CALCIUM_ION_BINDING
CIB4	0.0243645	0.0218571	0.0250183	0.0252529	0.0201785	0.0185188	0	0.00687466	0.0451475	0.00951151	0.014292	0.0212414	0.0393773	GOMF_CALCIUM_ION_BINDING
COMP	0.0423495	0.0323866	0.0330474	0.0407443	0.0415515	0.0431862	0	0.0268689	0.0355125	0.032417	0.014292	0.0280971	0.0517478	GOMF_CALCIUM_ION_BINDING
SNTN	0.00806937	0.0020331	0.00850059	0.00553631	0.00228892	0.0148777	0	0.0203059	0	0	0	0.0480379	0	GOMF_CALCIUM_ION_BINDING
EGFLAM	0.127254	0.224804	0.0947444	0.085683	0.168966	0.0917521	0.307936	0.08756	0.103048	0.113584	0.0671752	0.243507	0.129688	GOMF_CALCIUM_ION_BINDING
CAPSL	0.00560242	0.00607096	0.00709533	0.00185329	0.00908416	0.00750256	0	0	0.020647	0.0233992	0.0212654	0.0212414	0	GOMF_CALCIUM_ION_BINDING
CPS1	0.0440512	0.036153	0.0343713	0.0339273	0.013556	0.0292626	0	0.0397046	0.0306136	0.0279315	0.0281287	0.0142757	0.0266442	GOMF_CALCIUM_ION_BINDING
MYL6B	0.00374296	0.00304609	0.0512242	0	0.00683087	0.103836	0	0.0702262	0.0104462	0.0188192	0.0480906	0.00719653	0.0135264	GOMF_CALCIUM_ION_BINDING
VCAN	0.0845587	0.0642857	0.183867	0.0947363	0.190211	0.170026	0.128406	0.0642911	0.146652	0.232632	0.231107	0.230899	0.159236	GOMF_CALCIUM_ION_BINDING
NCAN	0.843566	0.792166	0.8779	0.927935	0.666108	0.97268	1.04047	1.00202	0.619597	0.592372	0.685513	0.957621	0.961991	GOMF_CALCIUM_ION_BINDING
CCBE1	0.442043	1.12511	0.178209	0.163633	0.401726	0.16488	0.128406	0.0642911	0.247202	0.548431	0.384153	0.20453	0.268148	GOMF_CALCIUM_ION_BINDING
DSG4	0.016595	0.0352145	0.00850059	0.0181863	0.00683087	0.00750256	0	0	0.0104462	0.0047818	0	0	0.0393773	GOMF_CALCIUM_ION_BINDING
CAPN12	0.749792	0.730997	0.571828	0.654271	0.631603	0.511599	0.307936	0.703522	0.574143	0.480877	0.161864	0.622355	0.711325	GOMF_CALCIUM_ION_BINDING
EFHB	0.31757	0.277355	0.316801	0.284142	0.30646	0.238514	0.128406	0.3191	0.313656	0.316792	0.235353	0.315835	0.204413	GOMF_CALCIUM_ION_BINDING
RASEF	0.0677353	0.0563042	0.0575358	0.0685788	0.0678512	0.0327856	0.128406	0.0702262	0.0860405	0.106117	0.0281287	0.125212	0.0754792	GOMF_CALCIUM_ION_BINDING
DAG1	0.910831	0.869391	0.956242	0.96167	0.919509	0.847979	0.813202	0.945378	0.918621	0.940353	1.00288	0.956018	0.957469	GOMF_CALCIUM_ION_BINDING
DGKA	0.742599	0.837113	0.502095	0.63791	0.549867	0.546291	0.574281	0.589719	0.403759	0.232632	0.362631	0.383858	0.592231	GOMF_CALCIUM_ION_BINDING
DGKB	2.13361	2.17201	2.18064	1.94558	2.11979	1.82306	1.79163	1.62462	1.81089	1.61954	1.86865	1.65669	1.96476	GOMF_CALCIUM_ION_BINDING
DGKG	1.24058	1.6061	0.963927	0.845887	1.59341	0.493762	0.709968	1.30075	1.78557	1.57941	0.938428	1.34805	1.74683	GOMF_CALCIUM_ION_BINDING
RHBDL3	0.771744	0.503652	0.925085	1.00654	0.743451	0.905248	0.966446	0.974257	0.66988	0.806371	0.460938	0.243507	1.15686	GOMF_CALCIUM_ION_BINDING
CALML6	0.155744	0.127168	0.25221	0.113727	0.151512	0.234122	0.227383	0.1408	0.15413	0.142232	0.186192	0.0414922	0.159236	GOMF_CALCIUM_ION_BINDING
CABP7	0.0698743	0.0703937	0.0674474	0.0474559	0.0737007	0.088678	0.307936	0.0459829	0.123412	0.314467	0.114312	0.0544864	0.108809	GOMF_CALCIUM_ION_BINDING
OIT3	0.0372044	0.0208871	0.0317195	0.0287435	0.0309965	0.0221297	0	0.0397046	0.020647	0.0412513	0.0671752	0.0212414	0.0517478	GOMF_CALCIUM_ION_BINDING
DNASE1L2	0.212685	0.23203	0.260927	0.256231	0.237855	0.25565	0.375861	0.295189	0.278927	0.316792	0.36889	0.259767	0.21291	GOMF_CALCIUM_ION_BINDING
DNASE1L3	0.0129616	0.019915	0.0195819	0.0270017	0.0113258	0.0185188	0	0.0333341	0.020647	0.0141903	0.014292	0.0142757	0.0135264	GOMF_CALCIUM_ION_BINDING
JAG1	0.400246	0.620592	0.130077	0.137371	0.362714	0.0533436	0	0.0521718	0.231979	0.19133	0.14137	0.28307	0.0868758	GOMF_CALCIUM_ION_BINDING
DSC1	0.0261379	0.022825	0.0356912	0.0181863	0.0267016	0.0257108	0	0	0.0403567	0.00951151	0.041538	0.0212414	0.0135264	GOMF_CALCIUM_ION_BINDING
DSC2	0.178345	0.20556	0.169581	0.150701	0.167408	0.0697619	0	0.0582737	0.235067	0.113584	0.146585	0.0608406	0.51975	GOMF_CALCIUM_ION_BINDING
DSC3	0.0682711	0.185424	0.0735292	0.0287435	0.0223638	0.00750256	0	0.0136422	0.111309	0.0625815	0.114312	0.0280971	0.427599	GOMF_CALCIUM_ION_BINDING
DSG2	0.219164	0.284294	0.0866168	0.197921	0.0813794	0.0632689	0	0.0521718	0.318761	0.09467	0.20923	0.0414922	0.817426	GOMF_CALCIUM_ION_BINDING
DSG3	0.17375	0.424293	0.0126893	0.0339273	0.0309965	0.0148777	0	0.0268689	0.063799	0.0279315	0.0281287	0.0348463	0.275496	GOMF_CALCIUM_ION_BINDING
EGF	0.191845	0.194633	0.152801	0.0872051	0.190211	0.0148777	0	0.0459829	0.115381	0.0708286	0.0480906	0.0608406	0.0637756	GOMF_CALCIUM_ION_BINDING
CELSR3	0.476	0.493632	0.566814	0.47484	0.511328	0.573393	0.738166	0.524454	0.538929	0.430384	0.588521	0.590017	0.540027	GOMF_CALCIUM_ION_BINDING
CELSR2	0.608196	0.707465	0.622787	0.591955	0.625667	0.733785	0.982294	0.633749	0.627146	0.682013	0.621002	0.644298	0.629255	GOMF_CALCIUM_ION_BINDING
MEGF8	0.783866	0.829032	0.845855	0.770284	0.787163	0.922321	0.982294	0.860609	0.844404	0.901727	0.845431	0.781469	0.883293	GOMF_CALCIUM_ION_BINDING
EML1	0.932514	1.18329	0.706291	0.790303	0.81298	0.655131	0.434585	0.760024	0.823485	0.774436	0.608658	0.749086	1.06674	GOMF_CALCIUM_ION_BINDING
ADGRE1	0.0255476	0.0218571	0.0223086	0.0199638	0.0288543	0.0257108	0	0.0136422	0.0155765	0.0188192	0.014292	0.0212414	0.0135264	GOMF_CALCIUM_ION_BINDING
EPS15	0.684092	0.710651	0.779402	0.755537	0.761705	0.794928	0.738166	0.817463	0.744487	0.620913	0.777061	0.818272	0.675138	GOMF_CALCIUM_ION_BINDING
F7	0.169106	0.173288	0.154809	0.177428	0.141687	0.115592	0.227383	0.188221	0.115381	0.128144	0.0794477	0.0793636	0.168655	GOMF_CALCIUM_ION_BINDING
F9	0.0123531	0.0140358	0.00990132	0.0110029	0.00908416	0.0185188	0	0.0136422	0.0355125	0.0279315	0.0072048	0.00719653	0.0266442	GOMF_CALCIUM_ION_BINDING
F10	0.705718	0.70082	0.698341	0.643433	0.68405	0.644109	0.877162	0.70077	0.73486	0.714746	0.677954	0.665185	0.789343	GOMF_CALCIUM_ION_BINDING
F12	0.0751759	0.0370896	0.131136	0.127791	0.077557	0.0533436	0.307936	0.145782	0.0946276	0.131709	0.0671752	0.0671031	0.0266442	GOMF_CALCIUM_ION_BINDING
FBLN1	0.0177994	0.022825	0.016838	0.0252529	0.0179822	0.0148777	0	0.00687466	0.049886	0.0141903	0.041538	0.0912875	0.0266442	GOMF_CALCIUM_ION_BINDING
FAT1	0.237313	0.115611	0.56526	0.561443	0.256049	0.632801	0.679811	0.822706	0.267657	0.200517	0.894414	0.290567	0.422435	GOMF_CALCIUM_ION_BINDING
FAT2	0.897551	0.744233	0.903475	0.930558	0.945769	0.846366	0.932901	0.973521	1.08847	0.784818	0.817594	0.930384	1.11886	GOMF_CALCIUM_ION_BINDING
CABCOCO1	1.0642	1.15556	1.00001	0.999343	0.98288	0.89138	0.813202	1.0509	0.937339	0.901124	0.725571	0.692542	1.07837	GOMF_CALCIUM_ION_BINDING
FBLN2	0.0830089	0.0890495	0.0711067	0.0701618	0.0794724	0.0533436	0.227383	0.0760814	0.0451475	0.032417	0.0545458	0.0608406	0.0868758	GOMF_CALCIUM_ION_BINDING
FBN1	0.669722	0.379482	0.644081	0.883414	0.249638	0.477688	0.434585	0.457395	0.571315	0.674956	1.09078	0.286835	0.41192	GOMF_CALCIUM_ION_BINDING
VWCE	0.363594	0.356785	0.40794	0.394392	0.379317	0.225203	0.227383	0.397907	0.303263	0.466335	0.336652	0.421184	0.53203	GOMF_CALCIUM_ION_BINDING
FBN2	0.302849	0.767296	0.0947444	0.0977126	0.114346	0.0397469	0.307936	0.104228	0.606714	0.498012	0.20923	0.125212	1.10614	GOMF_CALCIUM_ION_BINDING
EFEMP1	0.115889	0.0571983	0.618331	0.164906	0.46433	0.725321	0.612379	0.214372	0.168711	0.200517	0.255983	0.20453	0.0637756	GOMF_CALCIUM_ION_BINDING
CDHR3	0.126318	0.0789731	0.171513	0.109418	0.119606	0.140935	0.227383	0.08756	0.186274	0.206535	0.146585	0.0853665	0.0754792	GOMF_CALCIUM_ION_BINDING
SCUBE3	0.78014	0.763449	0.744255	0.746975	0.756912	0.726744	0.856871	0.736521	0.751101	0.77119	0.777061	0.783863	0.900906	GOMF_CALCIUM_ION_BINDING
NID2	0.184123	0.180072	0.23921	0.210684	0.254774	0.513923	0.375861	0.169869	0.305885	0.138753	0.125338	0.16668	0.159236	GOMF_CALCIUM_ION_BINDING
CLSTN1	1.4203	1.47393	1.44182	1.42227	1.4117	1.5023	1.66339	1.39678	1.44124	1.51846	1.3642	1.45793	1.44348	GOMF_CALCIUM_ION_BINDING
RPH3A	1.23812	1.19574	1.39581	1.23062	1.19402	1.30933	1.29931	1.18774	1.52283	1.1972	1.67826	1.20875	1.21752	GOMF_CALCIUM_ION_BINDING
MMRN1	0.0105224	0.0100716	0.0112975	0.00553631	0.00228892	0	0	0.00687466	0.0155765	0.00951151	0	0.00719653	0.0135264	GOMF_CALCIUM_ION_BINDING
NINL	0.25018	0.210608	0.249802	0.226403	0.277163	0.146371	0.375861	0.145782	0.203155	0.249197	0.195555	0.230899	0.289828	GOMF_CALCIUM_ION_BINDING
UNC13A	1.2024	1.18529	1.07269	1.25266	1.17481	1.15679	1.22595	1.20795	1.11886	0.916545	1.22939	1.31244	1.09524	GOMF_CALCIUM_ION_BINDING
TBC1D9B	0.663104	0.679186	0.650206	0.640893	0.673958	0.69965	0.532517	0.686745	0.666476	0.737331	0.673355	0.741257	0.626016	GOMF_CALCIUM_ION_BINDING
SWAP70	0.656799	0.542737	0.636217	0.727244	0.70537	0.698893	0.915105	0.643305	0.523369	0.482463	0.813149	0.779062	0.46212	GOMF_CALCIUM_ION_BINDING
FSTL4	1.78107	1.79705	1.94068	1.71444	1.89604	1.98272	1.91843	1.8165	0.932426	0.819682	0.858707	1.40617	1.21418	GOMF_CALCIUM_ION_BINDING
FLG	0.0496755	0.0509005	0.0625199	0.0491177	0.0599273	0.0761592	0.227383	0.0702262	0.0451475	0.0499095	0.0794477	0.0348463	0.0393773	GOMF_CALCIUM_ION_BINDING
ZZEF1	1.07372	1.06516	1.11289	1.09045	1.0874	1.11906	1.06687	1.01022	1.09362	1.08965	1.10868	1.08079	1.14718	GOMF_CALCIUM_ION_BINDING
TBC1D9	0.963986	0.895175	0.8979	1.01145	0.940274	0.97709	0.932901	0.802436	0.864361	0.84651	0.901763	0.722422	0.893946	GOMF_CALCIUM_ION_BINDING
STAB1	0.0394986	0.022825	0.0396268	0.023497	0.0373602	0.0397469	0	0.0642911	0.020647	0.045602	0.0212654	0.0212414	0.0135264	GOMF_CALCIUM_ION_BINDING
SULF1	0.0568799	0.0536107	0.0924377	0.0977126	0.156342	0.0824637	0.128406	0.0397046	1.13465	0.852629	0.497094	0.940487	0.0754792	GOMF_CALCIUM_ION_BINDING
ASTN2	1.36677	1.35678	1.71416	1.43542	1.63719	1.43871	1.48552	1.36328	1.34261	2.26724	2.24429	1.39257	1.42889	GOMF_CALCIUM_ION_BINDING
ADGRL3	2.15023	2.20498	2.16059	1.99035	2.14854	1.97345	1.97577	2.09068	1.8859	2.0862	1.83948	2.12292	2.12359	GOMF_CALCIUM_ION_BINDING
ESYT1	0.567254	0.509366	0.638854	0.617337	0.545315	0.569332	0.709968	0.602019	0.593438	0.494947	0.541049	0.572897	0.638827	GOMF_CALCIUM_ION_BINDING
CRB1	0.0655859	0.152278	0.0947444	0.0339273	0.1627	0.100846	0	0.0702262	0.256087	0.280544	0.267906	0.308764	0.177875	GOMF_CALCIUM_ION_BINDING
MACF1	1.65062	1.637	1.7157	1.7201	1.73584	1.74106	1.73773	1.69254	1.7506	1.78938	1.73889	1.76513	1.64835	GOMF_CALCIUM_ION_BINDING
PADI4	0.0406413	0.0435893	0.0396268	0.0390501	0.0394609	0.0221297	0	0.0203059	0.0592107	0.0541747	0.0281287	0.0544864	0.0637756	GOMF_CALCIUM_ION_BINDING
CBLC	0.0423495	0.0389566	0.0499508	0.0524224	0.0157747	0.0465985	0	0.0760814	0.063799	0.0279315	0.114312	0.0280971	0.0979808	GOMF_CALCIUM_ION_BINDING
CEMIP2	0.849897	1.03596	0.749125	0.603676	0.96285	0.494974	0.434585	0.437615	0.974764	0.874996	0.584757	0.889319	0.833847	GOMF_CALCIUM_ION_BINDING
ALPL	0.0947517	0.0352145	0.741928	0.133291	0.107234	0.284102	0.307936	0.366292	0.119415	0.0907862	0.102999	0.130617	0.108809	GOMF_CALCIUM_ION_BINDING
NPNT	0.03316	0.0580906	0.157804	0.0304783	0.0619219	0.0292626	0.307936	0.0459829	0.115381	0.09467	0.426967	0.853216	0.0266442	GOMF_CALCIUM_ION_BINDING
HMCN2	0.242004	0.169857	0.194966	0.302108	0.233855	0.30895	0.227383	0.540716	0.15413	0.3833	0.14137	0.209038	0.204413	GOMF_CALCIUM_ION_BINDING
RASGRP3	0.625157	0.577517	0.603257	0.503147	0.683575	0.4662	0.375861	0.41155	0.555423	0.573532	0.643037	0.447861	0.657362	GOMF_CALCIUM_ION_BINDING
GCA	0.398498	0.428872	0.53836	0.453148	0.413398	0.31265	0.307936	0.462203	0.488759	0.533206	0.378112	0.453005	0.378756	GOMF_CALCIUM_ION_BINDING
PAMR1	0.61204	0.547385	0.784367	0.500809	0.347519	0.371154	0.486306	0.591497	0.34819	0.371198	0.4901	0.349558	0.361173	GOMF_CALCIUM_ION_BINDING
GALNT3	0.407416	0.290602	0.149772	0.394392	0.188728	0.109753	0	0.309013	0.250184	0.323692	0.161864	0.230899	0.221245	GOMF_CALCIUM_ION_BINDING
EGFL6	0.0105224	0.0110661	0.0126893	0.0146095	0.0288543	0.0148777	0	0.00687466	0.0355125	0.0141903	0.0609064	0.0480379	0.0393773	GOMF_CALCIUM_ION_BINDING
SNED1	1.00661	1.07367	1.18574	1.09748	1.07193	1.13599	1.05387	1.25969	1.09743	0.989335	1.07883	1.07837	1.03498	GOMF_CALCIUM_ION_BINDING
AOC1	0.00929761	0.00405672	0.00568551	0.00553631	0	0	0	0.00687466	0.0256589	0.0047818	0.0212654	0.0212414	0	GOMF_CALCIUM_ION_BINDING
PCDHGA12	0.0688061	0.0980852	0.0662208	0.106521	0.0698098	0.121353	0.128406	0.0702262	0.0816824	0.102335	0.102999	0.0793636	0.0266442	GOMF_CALCIUM_ION_BINDING
GLCE	0.695987	0.797559	0.646993	0.602286	0.811919	0.62748	0.532517	0.623977	0.970258	1.03022	0.748204	1.04239	0.96498	GOMF_CALCIUM_ION_BINDING
PCDHB5	0.19265	0.172604	0.175352	0.138723	0.1627	0.121353	0.128406	0.19269	0.165111	0.149108	0.14137	0.230899	0.177875	GOMF_CALCIUM_ION_BINDING
CABYR	0.779724	0.69797	0.663138	0.786069	0.665117	0.704907	0.856871	0.780026	0.567038	0.751193	0.742984	0.624082	0.703238	GOMF_CALCIUM_ION_BINDING
GCH1	0.291791	0.253013	0.278607	0.289896	0.235192	0.220674	0.227383	0.354201	0.196481	0.238224	0.231107	0.161708	0.355151	GOMF_CALCIUM_ION_BINDING
MYOF	0.108632	0.120271	0.0981817	0.100669	0.0963412	0.0824637	0	0.104228	0.582517	0.206535	0.218113	0.151589	0.139762	GOMF_CALCIUM_ION_BINDING
ITGB1BP2	0.0237718	0.0208871	0.0250183	0.0270017	0.0157747	0.0221297	0	0.0203059	0.0306136	0.0188192	0.0212654	0.0212414	0.0135264	GOMF_CALCIUM_ION_BINDING
PCDH17	0.780348	1.04735	1.00795	0.639191	1.12219	0.800954	0.932901	0.761227	1.4101	1.24922	1.66084	1.19507	1.0726	GOMF_CALCIUM_ION_BINDING
HPGDS	0.237676	0.270304	0.222392	0.211826	0.233855	0.218391	0.128406	0.218581	0.241177	0.297837	0.161864	0.226614	0.186902	GOMF_CALCIUM_ION_BINDING
PCDH11X	0.668783	0.939175	0.596789	0.511235	0.543349	0.783867	0.813202	1.25045	1.1987	1.74215	0.830664	0.584385	0.689415	GOMF_CALCIUM_ION_BINDING
PCLO	1.73903	1.65129	2.0151	1.87365	1.83904	2.04959	1.94126	1.90063	1.9226	1.86514	1.78714	1.91401	1.74138	GOMF_CALCIUM_ION_BINDING
GPD2	0.538673	0.611465	0.64796	0.480405	0.69945	0.576414	0.709968	0.622327	0.71596	0.977851	0.573266	1.09965	0.59573	GOMF_CALCIUM_ION_BINDING
PPP2R3B	0.0502339	0.0435893	0.063757	0.0390501	0.0436321	0.0112058	0	0.0397046	0.0306136	0.0412513	0.041538	0.0142757	0.0393773	GOMF_CALCIUM_ION_BINDING
CDH20	1.19591	1.1341	1.58945	1.40112	0.659624	1.29804	0.997584	1.42267	0.757615	0.708205	0.770949	1.00602	1.93532	GOMF_CALCIUM_ION_BINDING
CRACR2B	0.00929761	0.00304609	0.0396268	0.0373492	0.013556	0.0257108	0	0.0521718	0.0256589	0.0625815	0.0609064	0.0142757	0.0754792	GOMF_CALCIUM_ION_BINDING
PLA2G4D	0.0123531	0.00707458	0.00709533	0.0181863	0.00683087	0.00376748	0	0.00687466	0.0155765	0.00951151	0.014292	0	0.0135264	GOMF_CALCIUM_ION_BINDING
CDH19	0.0819726	0.0747046	0.127951	0.0685788	0.119606	0.0824637	0	0.104228	0.15413	0.0829129	0.136091	0.161708	0.168655	GOMF_CALCIUM_ION_BINDING
DLL1	0.00187551	0.00607096	0.00427109	0.0036987	0.00228892	0.0257108	0	0.0203059	0	0.0047818	0.0072048	0	0	GOMF_CALCIUM_ION_BINDING
EFCAB9	0.100755	0.0865522	0.0662208	0.0810846	0.0756331	0.0499841	0.128406	0.0702262	0.0946276	0.0985193	0.102999	0.0544864	0.159236	GOMF_CALCIUM_ION_BINDING
CRB2	0.197448	0.201735	0.149772	0.188398	0.144987	0.157044	0.227383	0.183705	0.161481	0.0868674	0.16684	0.146441	0.177875	GOMF_CALCIUM_ION_BINDING
GSN	0.0788489	0.0389566	0.259355	0.0474559	0.235192	0.276161	0.128406	0.0642911	0.375752	0.534613	0.251934	0.230899	0.139762	GOMF_CALCIUM_ION_BINDING
GUCA1B	0.0261379	0.0257156	0.0236656	0.021734	0.0331281	0.0632689	0	0.0333341	0.063799	0.032417	0.0913829	0	0.0868758	GOMF_CALCIUM_ION_BINDING
PADI1	0.00929761	0.0160044	0.00709533	0	0.00908416	0.0185188	0	0.0136422	0.0104462	0.0047818	0.0212654	0.0142757	0.0135264	GOMF_CALCIUM_ION_BINDING
EFEMP2	0.472214	0.403473	0.526605	0.508364	0.399902	0.566261	0.486306	0.610596	0.352907	0.31213	0.595952	0.489759	0.46212	GOMF_CALCIUM_ION_BINDING
ANXA1	0.000626072	0	0.0195819	0.00185329	0	0.0292626	0	0.0459829	0	0	0.0072048	0	0	GOMF_CALCIUM_ION_BINDING
ANXA3	0.244151	0.0857166	0.437659	0.235136	0.31875	0.127038	0.128406	0.0931875	0.0545734	0.545702	0.407511	0.887442	0.289828	GOMF_CALCIUM_ION_BINDING
ANXA4	0.606494	0.327117	0.55859	0.88	0.662129	0.731685	0.709968	0.682447	0.443602	0.221226	0.181435	0.259767	0.588703	GOMF_CALCIUM_ION_BINDING
ANXA5	0.569117	0.475266	0.608927	0.524758	0.751252	0.743455	0.738166	0.667807	0.449276	0.487186	0.810909	0.859278	0.442731	GOMF_CALCIUM_ION_BINDING
ADGRE2	0.0623415	0.0651636	0.0575358	0.0507732	0.0698098	0.0566773	0	0.0818586	0.0683394	0.106117	0.0733548	0.0853665	0.108809	GOMF_CALCIUM_ION_BINDING
KCNIP3	0.581937	0.480352	0.792748	0.713813	0.612426	0.594112	0.709968	0.657257	0.594784	0.881361	0.551376	0.597414	0.829799	GOMF_CALCIUM_ION_BINDING
KCNIP2	0.553111	0.872272	0.280861	0.326425	0.527292	0.187573	0.434585	0.3191	0.375752	0.316792	0.594106	1.04566	0.323716	GOMF_CALCIUM_ION_BINDING
KCNIP1	0.766306	0.677905	0.465474	0.311274	0.949136	0.819692	0.835585	0.277266	0.414068	0.679003	1.29377	0.747791	1.39038	GOMF_CALCIUM_ION_BINDING
EHD4	0.12066	0.0980852	0.166667	0.136015	0.19169	0.162283	0.227383	0.19269	0.119415	0.165836	0.102999	0.146441	0.0754792	GOMF_CALCIUM_ION_BINDING
EHD3	0.399498	0.325676	0.50702	0.486507	0.45878	0.5376	0.612379	0.57152	0.350555	0.41954	0.213694	0.305186	0.372974	GOMF_CALCIUM_ION_BINDING
EHD2	0.0243645	0.0257156	0.0277112	0.0339273	0.0498147	0.0948047	0.307936	0.0333341	0.0104462	0.00951151	0.0072048	0.0544864	0.0517478	GOMF_CALCIUM_ION_BINDING
ANXA7	0.850339	0.827064	0.890416	0.820531	0.892147	0.852786	0.789602	0.735248	0.900391	0.795728	0.835996	0.860281	0.967949	GOMF_CALCIUM_ION_BINDING
ANXA11	0.495048	0.502052	0.543302	0.528073	0.475222	0.447704	0.486306	0.442645	0.420138	0.292966	0.398898	0.176456	0.629255	GOMF_CALCIUM_ION_BINDING
ANXA13	0.108632	0.142114	0.296319	0.0841556	0.0907907	0.085582	0	0.155578	0.0683394	0.175573	0.041538	0.156678	0.0266442	GOMF_CALCIUM_ION_BINDING
AOAH	0.302537	0.324229	0.285334	0.322908	0.273511	0.327141	0.128406	0.288108	0.443602	0.348094	0.102999	0.301577	0.323716	GOMF_CALCIUM_ION_BINDING
HPCAL1	0.559722	0.705262	0.0303875	0.119407	0.227106	0.00750256	0.227383	0.0642911	0.292615	1.01283	0.263968	0.415646	0.237449	GOMF_CALCIUM_ION_BINDING
HSPA5	0.522987	0.652354	0.596064	0.509514	0.572556	0.648381	0.877162	0.565908	0.574143	0.752045	0.652842	0.599244	0.666341	GOMF_CALCIUM_ION_BINDING
HSPG2	0.0835261	0.0948212	0.0674474	0.076437	0.0579235	0.0397469	0	0.098743	0.0903553	0.0708286	0.0854563	0.243507	0.0979808	GOMF_CALCIUM_ION_BINDING
NHSL2	0.443173	0.749163	0.363829	0.31847	0.793855	0.787586	0.434585	0.478622	0.270502	0.555178	0.387143	0.903141	0.204413	GOMF_CALCIUM_ION_BINDING
VWA2	0.0302479	0.0266749	0.0317195	0.0252529	0.0309965	0.0221297	0	0.0203059	0.0355125	0.0907862	0.181435	0.0212414	0.0393773	GOMF_CALCIUM_ION_BINDING
IDS	0.656108	0.680889	0.768812	0.693231	0.679273	0.873019	1.04047	0.794724	0.774821	0.766277	0.885995	0.676029	0.847722	GOMF_CALCIUM_ION_BINDING
PADI6	0.0757025	0.0536107	0.0612792	0.0717392	0.0658837	0.0499841	0	0.0521718	0.0403567	0.032417	0.0281287	0.0608406	0.108809	GOMF_CALCIUM_ION_BINDING
JAG2	0.474952	0.444528	0.489301	0.520297	0.44828	0.457051	0.574281	0.476314	0.490472	0.565761	0.536848	0.440029	0.471499	GOMF_CALCIUM_ION_BINDING
EFCAB5	0.633833	0.598048	0.650206	0.62971	0.612986	0.569332	0.709968	0.65878	0.751101	0.786393	0.684012	0.606486	0.713987	GOMF_CALCIUM_ION_BINDING
SPATA21	0.227406	0.210608	0.181047	0.148067	0.20905	0.146371	0.532517	0.183705	0.203155	0.238224	0.231107	0.209038	0.204413	GOMF_CALCIUM_ION_BINDING
AGRN	0.711478	0.642951	0.730105	0.726547	0.589419	0.685051	0.856871	0.836048	0.541975	0.722102	0.547274	0.758045	0.606062	GOMF_CALCIUM_ION_BINDING
HRNR	0.0147821	0.019915	0.0290514	0.0146095	0.00683087	0.0465985	0	0.0203059	0.020647	0.0141903	0.0281287	0	0	GOMF_CALCIUM_ION_BINDING
FLG2	0.0177994	0.0150212	0.0330474	0.0110029	0.0179822	0.0292626	0	0.0203059	0.0355125	0.0141903	0.0281287	0	0	GOMF_CALCIUM_ION_BINDING
CAPN8	0.0261379	0.0295401	0.0154595	0.0146095	0.0113258	0.0148777	0	0.0397046	0.0355125	0.00951151	0.0072048	0.00719653	0.0135264	GOMF_CALCIUM_ION_BINDING
EFCAB8	0.391433	0.41538	0.44285	0.354408	0.444998	0.351393	0.434585	0.429958	0.521782	0.652001	0.487743	0.599244	0.489671	GOMF_CALCIUM_ION_BINDING
CDHR4	0.0296632	0.0323866	0.0422309	0.0540653	0.0309965	0.0431862	0	0.0333341	0.0683394	0.0368566	0.0281287	0.0480379	0.0266442	GOMF_CALCIUM_ION_BINDING
PLA2G2C	0.0325791	0.0380241	0.0154595	0.0110029	0.013556	0.0148777	0	0.0136422	0	0.0047818	0.0072048	0.0212414	0.0135264	GOMF_CALCIUM_ION_BINDING
LCP1	0.0406413	0.0257156	0.060035	0.0540653	0.0477636	0.0185188	0.128406	0.0136422	0.0451475	0.155877	0.136091	0.0280971	0.129688	GOMF_CALCIUM_ION_BINDING
LDLR	0.455419	0.426589	0.400608	0.451181	0.442519	0.541968	0.574281	0.575221	0.375752	0.249197	0.37506	0.434727	0.342848	GOMF_CALCIUM_ION_BINDING
RAB44	0.0457461	0.0408156	0.0383189	0.0339273	0.0373602	0.0533436	0	0.0203059	0.0451475	0.0412513	0.0480906	0.0853665	0.0135264	GOMF_CALCIUM_ION_BINDING
LOXL2	0.105203	0.106937	0.0935926	0.113727	0.116107	0.190023	0	0.130662	0.0860405	0.102335	0.0913829	0.27544	0.129688	GOMF_CALCIUM_ION_BINDING
LPL	0.0225839	0.00807589	0.0112975	0.0669899	0.00683087	0.0221297	0.227383	0.1408	0.020647	0	0.0348851	0.0142757	0	GOMF_CALCIUM_ION_BINDING
LRP1	1.08628	1.12564	1.11267	1.06929	1.10433	1.18437	1.1889	1.13522	1.10663	1.18981	1.07822	1.12486	1.10614	GOMF_CALCIUM_ION_BINDING
LRP2	0.0485564	0.0554082	0.0448195	0.0573327	0.0599273	0.0697619	0	0.0397046	0.0592107	0.0748942	0.161864	0.130617	0.0979808	GOMF_CALCIUM_ION_BINDING
LRP4	0.0440512	0.0677865	0.0383189	0.0252529	0.0599273	0.0533436	0.128406	0.0333341	0.0860405	0.102335	0.11986	0.16668	0.0517478	GOMF_CALCIUM_ION_BINDING
LTBP1	0.501019	0.458931	0.56448	0.455757	0.418681	0.303341	0.307936	0.408856	0.460405	0.345931	0.814264	0.468082	0.507114	GOMF_CALCIUM_ION_BINDING
LTBP2	0.0830089	0.0832	0.0711067	0.0557021	0.0813794	0.085582	0	0.0582737	0.103048	0.109867	0.0545458	0.114196	0.0979808	GOMF_CALCIUM_ION_BINDING
LTBP3	0.307812	0.316432	0.221534	0.367353	0.316541	0.447704	0.532517	0.386675	0.150407	0.0829129	0.125338	0.279272	0.139762	GOMF_CALCIUM_ION_BINDING
ARSA	0.149128	0.130953	0.205789	0.188398	0.172065	0.16488	0.227383	0.160394	0.186274	0.212471	0.161864	0.114196	0.245329	GOMF_CALCIUM_ION_BINDING
MAN1A1	1.07509	1.42716	1.01478	0.778403	0.795328	1.56657	1.39935	1.04155	1.11725	1.41919	1.47673	0.662036	0.437745	GOMF_CALCIUM_ION_BINDING
MATN1	0.0661242	0.0237907	0.102723	0.0991931	0.0579235	0.115592	0.128406	0.0702262	0.103048	0.0748942	0.151738	0.195372	0.129688	GOMF_CALCIUM_ION_BINDING
MATN2	0.592792	0.902634	0.562526	0.594325	0.65457	0.873019	0.856871	0.546661	0.690846	1.01609	0.633006	0.429361	0.471499	GOMF_CALCIUM_ION_BINDING
MATN3	0.0546758	0.0571983	0.037007	0.0457877	0.053888	0.0257108	0	0.0582737	0.0592107	0.0541747	0.0609064	0.0480379	0.0393773	GOMF_CALCIUM_ION_BINDING
UNC13C	1.0717	1.19755	1.54248	1.38189	0.971268	0.988117	1.12661	1.66029	0.885511	0.93536	0.896263	0.634308	0.766433	GOMF_CALCIUM_ION_BINDING
CAPN14	0.706581	0.710254	1.08297	0.63791	0.933373	0.748211	0.789602	0.899854	0.702537	0.75034	0.643037	0.625803	0.686597	GOMF_CALCIUM_ION_BINDING
ASPH	0.906501	0.884008	1.09533	1.08788	0.91646	1.34614	1.19846	1.1731	0.991794	1.02116	1.02332	0.922649	0.969425	GOMF_CALCIUM_ION_BINDING
MYL1	0.00622047	0.00707458	0.00568551	0.00918836	0.0113258	0.00376748	0	0	0.00525449	0	0.0072048	0.00719653	0.0135264	GOMF_CALCIUM_ION_BINDING
MYL4	0.0129616	0.0100716	0.0126893	0.00918836	0.0157747	0.0148777	0	0.0203059	0.0155765	0.00951151	0.041538	0.0212414	0.0135264	GOMF_CALCIUM_ION_BINDING
MYL5	0.133288	0.0882186	0.165691	0.148067	0.141687	0.0978359	0.227383	0.258572	0.107198	0.142232	0.125338	0.119739	0.129688	GOMF_CALCIUM_ION_BINDING
MYL6	0.00312137	0.00304609	0.00568551	0.0036987	0	0.0362802	0	0.0136422	0.00525449	0	0.0072048	0.00719653	0	GOMF_CALCIUM_ION_BINDING
NELL1	1.48598	1.93596	1.52869	1.31475	2.00314	1.88615	1.90748	1.87266	1.37966	1.56825	1.89367	2.22691	2.07079	GOMF_CALCIUM_ION_BINDING
NELL2	2.00617	1.98635	1.98148	2.00886	2.0928	2.09802	2.06409	2.10397	2.044	1.97816	1.66005	2.03871	1.91957	GOMF_CALCIUM_ION_BINDING
NID1	0.551706	0.516869	0.536284	0.558886	0.429912	0.512762	0.612379	0.58614	0.331266	0.527535	0.448185	0.440029	0.612816	GOMF_CALCIUM_ION_BINDING
NOTCH1	0.0243645	0.0518058	0.0154595	0.0356416	0.0201785	0.0185188	0	0.0268689	0.0355125	0.0279315	0.0480906	0.0280971	0.0135264	GOMF_CALCIUM_ION_BINDING
NOTCH2	0.750905	0.743498	0.362589	0.594797	0.342333	0.371154	0.307936	0.357255	0.54349	0.29051	0.565433	0.339713	0.317147	GOMF_CALCIUM_ION_BINDING
NOTCH3	0.0645071	0.0454287	0.097039	0.0621882	0.0794724	0.0599856	0.128406	0.0818586	0.0728327	0.0868674	0.0348851	0.102893	0.0754792	GOMF_CALCIUM_ION_BINDING
NOTCH4	0.0535696	0.0499933	0.0550221	0.0621882	0.0457028	0.085582	0.128406	0.125502	0.020647	0.0368566	0.0281287	0.0608406	0.0637756	GOMF_CALCIUM_ION_BINDING
NUCB1	0.426602	0.409467	0.447981	0.449205	0.414283	0.471343	0.375861	0.372214	0.45857	0.487186	0.534732	0.432052	0.422435	GOMF_CALCIUM_ION_BINDING
NUCB2	0.631204	0.587904	0.549401	0.633182	0.509201	0.512762	0.486306	0.560223	0.593438	0.584934	0.652842	0.532251	0.555594	GOMF_CALCIUM_ION_BINDING
CRNN	0.00745395	0.005065	0.00990132	0.00553631	0.00683087	0.0112058	0	0.0136422	0.00525449	0	0.0212654	0	0.0266442	GOMF_CALCIUM_ION_BINDING
ITSN2	1.16254	1.14182	1.27254	1.22369	1.22271	1.24308	1.28405	1.23741	1.2371	1.2388	1.33024	1.13879	1.19794	GOMF_CALCIUM_ION_BINDING
PAM	1.39615	1.599	1.30442	1.27649	1.14856	1.33544	1.39335	1.21094	0.890301	1.11139	1.35113	1.04632	1.32665	GOMF_CALCIUM_ION_BINDING
DHH	0.00374296	0.00707458	0.00427109	0.00553631	0.0113258	0	0	0.0268689	0.00525449	0.0141903	0.0212654	0.0212414	0.0135264	GOMF_CALCIUM_ION_BINDING
CLEC4A	0.0541231	0.0527092	0.0575358	0.0339273	0.0579235	0.0533436	0	0.0268689	0.0256589	0.045602	0.041538	0.0608406	0.0517478	GOMF_CALCIUM_ION_BINDING
SPOCK3	1.37169	1.3033	0.742187	1.20359	1.49423	0.609259	0.574281	0.565908	0.84516	0.978356	1.22767	1.7147	0.694997	GOMF_CALCIUM_ION_BINDING
PCDH1	0.453439	0.457156	0.588012	0.510662	0.520423	0.544135	0.486306	0.532661	0.48704	0.642249	0.463445	0.434727	0.511367	GOMF_CALCIUM_ION_BINDING
PCDHGC3	0.0952551	0.136197	0.120427	0.0947363	0.11786	0.16746	0	0.130662	0.123412	0.106117	0.14137	0.108581	0.129688	GOMF_CALCIUM_ION_BINDING
PCDH7	1.95419	2.0947	2.13263	1.47437	1.93377	1.95634	2.06538	0.983712	2.06292	1.86756	1.99006	1.47697	1.94619	GOMF_CALCIUM_ION_BINDING
PCDH9	2.83137	2.72716	2.71419	2.80011	2.89973	2.76265	2.73273	2.70167	2.76356	2.74368	2.58271	2.872	2.23085	GOMF_CALCIUM_ION_BINDING
SDF4	0.52561	0.546806	0.560956	0.520297	0.560098	0.595074	0.434585	0.575221	0.52966	0.533206	0.613991	0.582491	0.622754	GOMF_CALCIUM_ION_BINDING
EGFL7	0.320575	0.200452	0.351905	0.32379	0.337084	0.363029	0.227383	0.291663	0.345813	0.328232	0.213694	0.230899	0.355151	GOMF_CALCIUM_ION_BINDING
NIN	1.37092	1.29138	1.38041	1.47381	1.41312	1.36776	1.34887	1.50322	1.40326	1.49955	1.44271	1.43722	1.50044	GOMF_CALCIUM_ION_BINDING
PCP4	0.00125124	0.00807589	0.0154595	0	0.00683087	0.0148777	0	0	0.119415	0.0829129	1.10011	0.0348463	0	GOMF_CALCIUM_ION_BINDING
CD320	0.184943	0.148675	0.126884	0.158506	0.154738	0.115592	0.227383	0.0760814	0.186274	0.152506	0.20923	0.16668	0.21291	GOMF_CALCIUM_ION_BINDING
PCDH12	0.0261379	0.022825	0.0209474	0.0199638	0.0223638	0.0362802	0	0.0268689	0.0155765	0.00951151	0.0281287	0.0671031	0.0393773	GOMF_CALCIUM_ION_BINDING
HPCAL4	0.0704073	0.0536107	0.0473927	0.044113	0.0288543	0.100846	0.375861	0.0521718	0.107198	0.175573	0.0072048	0.0480379	0.129688	GOMF_CALCIUM_ION_BINDING
FKBP7	0.0704073	0.0660396	0.0889545	0.0810846	0.109023	0.0948047	0.128406	0.125502	0.111309	0.0829129	0.125338	0.130617	0.0637756	GOMF_CALCIUM_ION_BINDING
ENPP1	0.137873	0.145042	0.271774	0.236216	0.20763	0.22745	0.128406	0.498859	0.247202	0.169106	0.226819	0.226614	0.139762	GOMF_CALCIUM_ION_BINDING
ENPP2	0.487366	0.488038	0.459555	0.51692	0.351623	0.555865	0.647402	0.678107	0.424137	0.408419	0.267906	0.410037	0.310477	GOMF_CALCIUM_ION_BINDING
ENPP3	0.0502339	0.0703937	0.079527	0.0507732	0.0658837	0.135429	0	0.125502	0.0545734	0.0541747	0.136091	0.0971289	0.0979808	GOMF_CALCIUM_ION_BINDING
PADI3	0.0366289	0.0417422	0.0343713	0.0474559	0.0415515	0.0431862	0.128406	0.0459829	0.0355125	0.00951151	0.0348851	0.0280971	0.0868758	GOMF_CALCIUM_ION_BINDING
PLA2G4A	0.900555	1.04396	0.528727	0.711293	0.936837	0.553756	0.434585	0.509708	0.336169	0.507082	0.130748	0.567038	0.204413	GOMF_CALCIUM_ION_BINDING
PLA2G5	0.0468724	0.0882186	0.0195819	0.0287435	0.0415515	0.0148777	0.128406	0.0521718	0.0403567	0.0499095	0.0348851	0.0671031	0.0637756	GOMF_CALCIUM_ION_BINDING
LRP1B	2.16906	2.18287	2.60957	1.82554	2.99454	2.42348	2.27687	2.07528	2.99992	2.72695	2.76754	2.59809	2.77414	GOMF_CALCIUM_ION_BINDING
PLS1	0.228518	0.248437	0.205789	0.167439	0.256049	0.222944	0	0.22275	0.264793	0.302654	0.536848	0.239345	0.317147	GOMF_CALCIUM_ION_BINDING
PLS3	0.54906	0.443795	0.653078	0.626211	0.536731	0.327141	0.307936	0.378057	0.619597	0.573532	0.468414	0.475429	0.654327	GOMF_CALCIUM_ION_BINDING
PLSCR1	0.219542	0.305981	0.179157	0.15592	0.204775	0.18014	0.128406	0.214372	0.222582	0.203536	0.151738	0.199975	0.168655	GOMF_CALCIUM_ION_BINDING
CDHR5	0.00991043	0.00304609	0.00990132	0.00918836	0.00456583	0.00750256	0	0.00687466	0.0155765	0	0	0.00719653	0.0266442	GOMF_CALCIUM_ION_BINDING
DUOX1	0.13144	0.19071	0.227506	0.1687	0.249638	0.383845	0.434585	0.315763	0.300625	0.246479	0.371986	0.294268	0.0393773	GOMF_CALCIUM_ION_BINDING
PNLIPRP1	0.130977	0.117948	0.0958932	0.0902332	0.0926488	0.0948047	0.128406	0.0931875	0.107198	0.0748942	0.041538	0.0853665	0.129688	GOMF_CALCIUM_ION_BINDING
PON1	0.0255476	0.0140358	0.0383189	0.0164016	0.0157747	0.00750256	0	0	0.0256589	0.0708286	0.041538	0.0348463	0.0517478	GOMF_CALCIUM_ION_BINDING
PCDH18	0.00125124	0.00405672	0.00285206	0	0.00228892	0.00376748	0	0	0.0306136	0.0141903	0.0545458	0.0212414	0	GOMF_CALCIUM_ION_BINDING
NECAB2	0.194255	0.260908	0.0126893	0.0540653	0.00456583	0.0148777	0.227383	0.266147	0.00525449	0.0047818	0.0212654	0.00719653	0	GOMF_CALCIUM_ION_BINDING
P4HTM	1.20484	1.2474	1.18265	1.1949	1.17833	1.28997	1.25181	1.26837	1.21576	1.16422	1.21678	1.17518	1.19003	GOMF_CALCIUM_ION_BINDING
PPEF2	0.0601651	0.0642857	0.0575358	0.0653952	0.0518561	0.0793229	0	0.0642911	0.0545734	0.0412513	0.0671752	0.102893	0.0868758	GOMF_CALCIUM_ION_BINDING
EPDR1	0.750238	0.645954	0.778212	0.692854	0.828241	0.560054	0.486306	0.584339	0.799834	0.641152	0.75846	0.722422	0.978181	GOMF_CALCIUM_ION_BINDING
PPEF1	0.772062	0.600356	0.938807	0.829423	0.937368	0.88304	0.709968	0.989429	0.483582	0.70252	0.764749	0.881763	0.789343	GOMF_CALCIUM_ION_BINDING
DCHS2	1.1136	0.882808	0.762184	1.081	1.03458	0.865348	0.813202	0.476314	1.37433	1.13773	0.458417	0.87213	0.432702	GOMF_CALCIUM_ION_BINDING
CDHR2	0.157491	0.188075	0.15581	0.150701	0.129937	0.140935	0.375861	0.197114	0.150407	0.19133	0.161864	0.151589	0.177875	GOMF_CALCIUM_ION_BINDING
ASPN	0.177929	0.185424	0.178209	0.163633	0.151512	0.124205	0.227383	0.183705	0.228869	0.188224	0.195555	0.19072	0.25307	GOMF_CALCIUM_ION_BINDING
TBC1D8B	0.317269	0.338949	0.479453	0.271406	0.581069	0.197291	0.128406	0.19269	0.447393	0.400844	0.287078	0.359184	0.543972	GOMF_CALCIUM_ION_BINDING
LPCAT2	0.117804	0.0651636	0.232561	0.103605	0.250928	0.088678	0	0.0931875	0.165111	0.152506	0.108692	0.0608406	0.289828	GOMF_CALCIUM_ION_BINDING
TESC	0.730184	0.746431	0.630895	0.716675	0.906613	0.665062	0.835585	0.593269	0.667614	0.776049	0.445589	0.893048	0.515579	GOMF_CALCIUM_ION_BINDING
FKBP14	0.269467	0.256978	0.238384	0.292745	0.257319	0.236324	0.227383	0.315763	0.250184	0.232632	0.200161	0.343019	0.349043	GOMF_CALCIUM_ION_BINDING
CRTAC1	0.54497	0.448536	0.391991	0.581858	0.625667	0.272136	0.375861	0.243015	0.624644	1.03246	1.06341	1.29843	0.907756	GOMF_CALCIUM_ION_BINDING
PPP2R3A	1.33348	1.2686	1.26406	1.24723	1.29438	1.22136	1.28405	1.26837	1.22024	1.24074	1.21235	1.2619	1.29579	GOMF_CALCIUM_ION_BINDING
RHOT1	1.00803	1.00051	1.06091	1.01379	1.01174	1.02357	1.06687	1.04218	1.03533	1.04823	1.06404	0.998806	1.11886	GOMF_CALCIUM_ION_BINDING
PEF1	0.0876418	0.0840405	0.0866168	0.0733108	0.105437	0.0824637	0	0.0702262	0.0772801	0.045602	0.0671752	0.119739	0.0868758	GOMF_CALCIUM_ION_BINDING
ACER3	0.916335	0.96808	1.02826	0.929904	0.977354	0.979873	0.915105	0.916126	0.9998	1.21043	1.05067	0.992208	0.976734	GOMF_CALCIUM_ION_BINDING
STAB2	0.18248	0.121043	0.159789	0.167439	0.156342	0.140935	0.128406	0.135761	0.135187	0.145684	0.463445	0.0912875	0.149608	GOMF_CALCIUM_ION_BINDING
EDEM2	0.408885	0.423141	0.410171	0.451837	0.364701	0.476426	0.679811	0.380949	0.382377	0.314467	0.475764	0.343019	0.342848	GOMF_CALCIUM_ION_BINDING
MCTP2	0.0720027	0.099708	0.0889545	0.0637946	0.0813794	0.0729723	0	0.0931875	0.0860405	0.19133	0.151738	0.401485	0.0754792	GOMF_CALCIUM_ION_BINDING
PRKCSH	0.541383	0.548251	0.542071	0.539484	0.488837	0.608328	0.679811	0.548625	0.493876	0.569664	0.615755	0.574833	0.511367	GOMF_CALCIUM_ION_BINDING
SULF2	0.751794	0.726047	1.2369	0.525312	0.808366	1.1124	0.764645	1.21137	1.27603	0.874996	0.649598	0.962395	1.54063	GOMF_CALCIUM_ION_BINDING
PCDHGC5	0.0446169	0.0481732	0.0290514	0.0373492	0.0477636	0.0397469	0	0.0268689	0.0728327	0.0829129	0.0281287	0.0480379	0.0393773	GOMF_CALCIUM_ION_BINDING
PCDHGC4	0.0111335	0.00607096	0.0112975	0.0110029	0.0201785	0.00750256	0	0.0268689	0.0355125	0.0047818	0.0348851	0	0.0135264	GOMF_CALCIUM_ION_BINDING
PCDHGB7	0.0141761	0.019915	0.00709533	0.0146095	0.0113258	0.0362802	0	0.0136422	0.020647	0.0279315	0.014292	0.0280971	0	GOMF_CALCIUM_ION_BINDING
PCDHGB6	0.0502339	0.04451	0.0383189	0.0457877	0.0518561	0.0665275	0	0.0582737	0.049886	0.0583984	0.11986	0.0480379	0.0393773	GOMF_CALCIUM_ION_BINDING
PCDHGB5	0.0563299	0.0798218	0.0422309	0.0621882	0.0457028	0.0697619	0	0.0642911	0.0403567	0.106117	0.0671752	0.0671031	0.0266442	GOMF_CALCIUM_ION_BINDING
PCDHGA11	0.0952551	0.108527	0.0866168	0.0932404	0.0870506	0.112682	0	0.19269	0.111309	0.09467	0.17176	0.156678	0.0637756	GOMF_CALCIUM_ION_BINDING
PCDHGA10	0.101747	0.142848	0.0935926	0.102139	0.116107	0.106805	0.128406	0.104228	0.123412	0.165836	0.14137	0.114196	0.0637756	GOMF_CALCIUM_ION_BINDING
PCDHGA1	0.141054	0.203013	0.14774	0.127791	0.144987	0.185109	0	0.201493	0.212977	0.246479	0.239558	0.135956	0.159236	GOMF_CALCIUM_ION_BINDING
PCDHB15	0.0927322	0.0980852	0.102723	0.119407	0.0907907	0.0978359	0.128406	0.114995	0.111309	0.113584	0.130748	0.0912875	0.0979808	GOMF_CALCIUM_ION_BINDING
PCDHB14	0.197448	0.20556	0.192218	0.19556	0.176673	0.194882	0.227383	0.19269	0.172281	0.203536	0.176624	0.146441	0.229422	GOMF_CALCIUM_ION_BINDING
PCDHB13	0.0171976	0.0179641	0.0195819	0.0110029	0.0223638	0.00750256	0	0.0136422	0.0104462	0.0047818	0.0281287	0.0212414	0	GOMF_CALCIUM_ION_BINDING
PCDHB12	0.149128	0.112477	0.129015	0.137371	0.131635	0.15174	0.227383	0.104228	0.146652	0.113584	0.102999	0.161708	0.0979808	GOMF_CALCIUM_ION_BINDING
PCDHB10	0.225919	0.253013	0.240856	0.189599	0.210466	0.259831	0.128406	0.250863	0.264793	0.212471	0.200161	0.239345	0.177875	GOMF_CALCIUM_ION_BINDING
PCDHB8	0.00683765	0.00707458	0.0236656	0.0146095	0.00456583	0.00750256	0	0.00687466	0.0104462	0.0047818	0.014292	0.0142757	0	GOMF_CALCIUM_ION_BINDING
PCDHB7	0.453439	0.446355	0.443881	0.426157	0.412511	0.314488	0.434585	0.408856	0.464052	0.414015	0.31959	0.450441	0.437745	GOMF_CALCIUM_ION_BINDING
PCDHB4	0.16953	0.172604	0.187598	0.133291	0.151512	0.127038	0.307936	0.098743	0.206453	0.181944	0.114312	0.181263	0.177875	GOMF_CALCIUM_ION_BINDING
PCDHB3	0.140601	0.121043	0.138479	0.0872051	0.114346	0.0599856	0.227383	0.08756	0.161481	0.149108	0.130748	0.181263	0.149608	GOMF_CALCIUM_ION_BINDING
PCDHB2	0.201406	0.195284	0.191298	0.126405	0.182742	0.127038	0.227383	0.109645	0.238132	0.209514	0.186192	0.259767	0.159236	GOMF_CALCIUM_ION_BINDING
PCDHA5	0.0541231	0.0832	0.0735292	0.0491177	0.0436321	0.0566773	0	0.0521718	0.0988583	0.045602	0.0545458	0.114196	0.0266442	GOMF_CALCIUM_ION_BINDING
DNAH7	0.890031	0.796908	0.739589	0.750948	0.855327	0.629261	0.612379	0.77772	0.568468	0.501057	0.381143	0.519276	0.764074	GOMF_CALCIUM_ION_BINDING
PROC	0.149572	0.129443	0.14774	0.12222	0.172065	0.103836	0.128406	0.0760814	0.146652	0.131709	0.176624	0.135956	0.221245	GOMF_CALCIUM_ION_BINDING
PROS1	0.28339	0.481363	0.21022	0.228603	0.229818	0.288019	0.128406	0.369263	0.196481	0.194414	0.125338	0.146441	0.395655	GOMF_CALCIUM_ION_BINDING
PRRG1	0.601975	0.59547	0.391991	0.414158	0.440859	0.202069	0.128406	0.22275	0.36219	0.350246	0.239558	0.640993	0.666341	GOMF_CALCIUM_ION_BINDING
PRRG2	0.0661242	0.0571983	0.0866168	0.106521	0.0678512	0.0761592	0	0.0642911	0.0592107	0.078922	0.102999	0.0142757	0.0135264	GOMF_CALCIUM_ION_BINDING
PRSS2	0.0105224	0.00405672	0.00850059	0.00185329	0.0201785	0.00376748	0	0	0	0	0	0	0.0135264	GOMF_CALCIUM_ION_BINDING
MASP1	0.408885	0.275198	0.230041	0.376034	0.225743	0.149064	0.227383	0.619007	0.175821	0.278016	0.181435	0.195372	0.619466	GOMF_CALCIUM_ION_BINDING
ASAH2	0.0201982	0.0237907	0.016838	0.0110029	0.0179822	0.0221297	0.128406	0.0136422	0.0104462	0.0047818	0.0281287	0.0480379	0.0135264	GOMF_CALCIUM_ION_BINDING
FSTL5	1.38457	1.03371	1.92078	1.68208	1.7812	2.06589	2.01932	1.97506	1.84354	1.30578	0.849559	0.951984	0.672225	GOMF_CALCIUM_ION_BINDING
FAM20C	0.205329	0.11483	0.340298	0.302108	0.250928	0.192459	0	0.179142	0.253146	0.297837	0.239558	0.380849	0.372974	GOMF_CALCIUM_ION_BINDING
CCDC47	0.667168	0.767992	0.722582	0.650135	0.636401	0.759548	0.764645	0.724928	0.677723	0.675972	0.684012	0.716886	0.686597	GOMF_CALCIUM_ION_BINDING
PLSCR2	0.0159915	0.0090749	0.0250183	0.0304783	0.00683087	0.0185188	0	0.0203059	0.0104462	0.0047818	0.014292	0.00719653	0.0135264	GOMF_CALCIUM_ION_BINDING
PLSCR3	0.162692	0.157981	0.203109	0.208391	0.159532	0.185109	0	0.218581	0.222582	0.152506	0.130748	0.161708	0.195746	GOMF_CALCIUM_ION_BINDING
PLSCR4	0.0474345	0.0660396	0.159789	0.0270017	0.0889247	0.0327856	0	0.188221	0.049886	0.0279315	0.0281287	0.0544864	0	GOMF_CALCIUM_ION_BINDING
MAN1C1	1.21208	1.14925	0.793899	1.27423	0.985023	0.995061	0.997584	0.806783	0.481842	0.996665	0.561463	0.534376	0.577945	GOMF_CALCIUM_ION_BINDING
RCN3	0.0195997	0.0179641	0.0209474	0.0199638	0.0267016	0.00750256	0	0.0203059	0.0104462	0.0141903	0.0212654	0.0142757	0	GOMF_CALCIUM_ION_BINDING
TTYH1	0.785615	0.816311	0.569521	0.737901	0.588236	0.700405	0.896548	0.795834	0.409974	0.362938	0.263968	0.548969	0.588703	GOMF_CALCIUM_ION_BINDING
TENM2	2.37796	2.31619	2.28248	2.39937	2.1366	2.43206	2.47705	2.54349	1.63292	1.58669	2.31015	2.05951	2.26477	GOMF_CALCIUM_ION_BINDING
ESYT2	1.1618	1.17383	1.19888	1.17847	1.12149	1.11733	1.13763	1.12754	1.26669	1.22154	1.21502	1.09326	1.19356	GOMF_CALCIUM_ION_BINDING
HEG1	0.151345	0.387488	0.0612792	0.0637946	0.146627	0.0185188	0.128406	0.0459829	0.175821	0.175573	0.146585	0.181263	0.29682	GOMF_CALCIUM_ION_BINDING
PCDH19	0.818421	0.835777	0.769543	0.696978	0.455576	0.549506	0.307936	0.562127	0.698322	0.29051	0.711685	0.546914	0.847722	GOMF_CALCIUM_ION_BINDING
PCDH10	0.823342	0.959777	1.12785	0.766485	1.13212	1.40011	1.39935	1.09482	1.26209	0.94909	1.30073	1.06044	1.09192	GOMF_CALCIUM_ION_BINDING
PITPNM2	1.28927	1.27816	1.1521	1.31004	1.26696	1.1985	1.25181	1.20277	1.08631	1.28458	0.816487	1.23148	0.970897	GOMF_CALCIUM_ION_BINDING
PCDHB16	0.0496755	0.0563042	0.0537598	0.0507732	0.0288543	0.0499841	0.227383	0.0333341	0.0451475	0.045602	0.0348851	0.0544864	0.0135264	GOMF_CALCIUM_ION_BINDING
SCUBE2	0.268793	0.162209	0.411282	0.292745	0.326393	0.518533	0.375861	0.214372	0.478342	0.350246	0.519627	0.186017	0.44766	GOMF_CALCIUM_ION_BINDING
MYL7	0.0348979	0.0435893	0.046108	0.0557021	0.0331281	0.0499841	0	0.0521718	0.020647	0.0279315	0.0545458	0.00719653	0.0266442	GOMF_CALCIUM_ION_BINDING
EPS15L1	0.98022	0.974395	1.01408	1.0047	1.00928	0.985387	1.01235	1.00202	0.994479	1.0729	0.999259	0.988498	1.01818	GOMF_CALCIUM_ION_BINDING
RCN1	0.355656	0.514382	0.00427109	0.106521	0.0813794	0	0.128406	0.0268689	0.00525449	0.0141903	0.0212654	0.0212414	0.119374	GOMF_CALCIUM_ION_BINDING
RCN2	0.433584	0.494612	0.52703	0.446556	0.430764	0.560054	0.574281	0.494443	0.478342	0.534613	0.59039	0.501351	0.527975	GOMF_CALCIUM_ION_BINDING
RCVRN	0.358409	0.417334	0.28161	0.353586	0.291472	0.379129	0.227383	0.445138	0.287191	0.379303	0.329907	0.226614	0.221245	GOMF_CALCIUM_ION_BINDING
RET	0.0249565	0.0100716	0.0356912	0.148067	0.0309965	0.0632689	0.128406	0.160394	0.0306136	0.0279315	0.114312	0.119739	0.0266442	GOMF_CALCIUM_ION_BINDING
CDH26	0.6466	0.612958	0.576026	0.54002	0.638516	0.5354	0.532517	0.530624	0.565603	0.605687	0.492444	0.644298	0.703238	GOMF_CALCIUM_ION_BINDING
FKBP10	0.0243645	0.019915	0.037007	0.0653952	0.0157747	0.0632689	0	0.109645	0.0306136	0.0141903	0.014292	0.0142757	0.0135264	GOMF_CALCIUM_ION_BINDING
S100B	0	0	0	0	0	0	0	0.00687466	0	0	0	0	0	GOMF_CALCIUM_ION_BINDING
S100P	0.0688061	0.0481732	0.0625199	0.0540653	0.0599273	0.0327856	0	0.0521718	0.0355125	0.0499095	0.0480906	0.0544864	0.0868758	GOMF_CALCIUM_ION_BINDING
BGLAP	0.0871295	0.0789731	0.107217	0.0507732	0.0926488	0.0729723	0.128406	0.104228	0.0451475	0.11727	0.0794477	0.0671031	0.0868758	GOMF_CALCIUM_ION_BINDING
SRR	0.528959	0.560195	0.558195	0.547981	0.532037	0.614806	0.486306	0.623977	0.569894	0.551142	0.586643	0.563087	0.485199	GOMF_CALCIUM_ION_BINDING
ANKEF1	0.0171976	0.0189406	0.0223086	0.021734	0.0309965	0.0112058	0	0.0397046	0.0306136	0.0047818	0.0281287	0.0212414	0.0135264	GOMF_CALCIUM_ION_BINDING
NECAB3	0.542462	0.545067	0.547783	0.485293	0.518341	0.615724	0.647402	0.695214	0.624644	0.557848	0.769716	0.54069	0.46212	GOMF_CALCIUM_ION_BINDING
SELL	0.0135693	0.036153	0.0140766	0.01281	0.0201785	0.0499841	0	0.0397046	0.0256589	0.0047818	0.0072048	0.0212414	0	GOMF_CALCIUM_ION_BINDING
SELP	0.0105224	0.0090749	0.0112975	0.00736617	0.0113258	0.0292626	0	0.00687466	0.0104462	0.0047818	0	0	0	GOMF_CALCIUM_ION_BINDING
CDH23	0.14511	0.149398	0.158798	0.15592	0.121345	0.121353	0	0.165158	0.157821	0.209514	0.200161	0.14123	0.139762	GOMF_CALCIUM_ION_BINDING
CLSTN2	1.58454	1.33022	2.08155	1.86696	1.96873	1.94179	1.81967	2.08273	2.03203	1.76298	1.78997	2.05824	1.51285	GOMF_CALCIUM_ION_BINDING
SMOC1	0.0601651	0.0499933	0.108333	0.0779918	0.0963412	0.0917521	0.128406	0.0459829	0.182818	0.120925	0.231107	0.279272	0.139762	GOMF_CALCIUM_ION_BINDING
SMOC2	0.159666	0.26646	0.180103	0.193185	0.376433	0.143661	0.128406	0.771901	0.875769	0.652001	0.181435	0.181263	0.442731	GOMF_CALCIUM_ION_BINDING
ADGRL4	0.0129616	0.0090749	0.0126893	0.00553631	0.013556	0.00376748	0	0	0.0104462	0	0.041538	0.0348463	0	GOMF_CALCIUM_ION_BINDING
NECAB1	1.62951	1.66773	1.26164	1.5859	1.69353	1.52739	1.58154	1.57076	1.4441	1.31168	0.859712	1.5938	1.38701	GOMF_CALCIUM_ION_BINDING
CDH24	0.162261	0.171233	0.218949	0.20027	0.165844	0.327141	0.434585	0.266147	0.289911	0.953394	0.359467	0.0971289	0.245329	GOMF_CALCIUM_ION_BINDING
CDH22	0.948746	1.01096	0.531261	0.79806	0.542691	0.462303	0.434585	0.378057	0.769461	0.68994	0.638051	0.32964	1.10829	GOMF_CALCIUM_ION_BINDING
SGCA	0.0135693	0.0130481	0.00568551	0.0164016	0.0113258	0.0148777	0	0	0.0155765	0.00951151	0.0072048	0.0142757	0.0266442	GOMF_CALCIUM_ION_BINDING
SUSD1	0.472637	0.503971	0.48417	0.411286	0.446642	0.611116	0.738166	0.332194	0.781866	0.752895	0.832804	0.738616	0.811104	GOMF_CALCIUM_ION_BINDING
ITSN1	1.26464	1.27848	1.29422	1.28937	1.28101	1.29016	1.26823	1.29971	1.32696	1.27753	1.28857	1.23866	1.25269	GOMF_CALCIUM_ION_BINDING
PLA2G2F	0.0123531	0.0160044	0.00850059	0.00553631	0.0288543	0.0185188	0	0.00687466	0.0256589	0.0141903	0.0072048	0.0142757	0.0393773	GOMF_CALCIUM_ION_BINDING
SHH	0.00125124	0.00101774	0.00427109	0.0181863	0	0.0431862	0	0.155578	0	0	0.014292	0.00719653	0	GOMF_CALCIUM_ION_BINDING
EFCAB6	0.741123	0.771455	0.700912	0.691722	0.719607	0.624795	0.486306	0.762426	0.72601	0.685994	0.497094	0.754228	0.782596	GOMF_CALCIUM_ION_BINDING
PCDH20	0.118758	0.0435893	0.294145	0.154621	0.343375	0.536502	0.486306	0.403416	0.103048	0.138753	0.195555	0.263739	0.177875	GOMF_CALCIUM_ION_BINDING
BMP1	0.53722	0.619124	0.318865	0.470462	0.504199	0.573393	0.764645	0.558311	0.300625	0.410293	0.30544	0.593731	0.390095	GOMF_CALCIUM_ION_BINDING
PCDH15	0.566575	0.734766	1.02191	0.496686	0.576834	0.460996	0.307936	0.322411	1.05486	0.653072	1.3986	1.00315	0.895696	GOMF_CALCIUM_ION_BINDING
SLIT1	1.27029	1.05343	1.42954	1.49201	1.34336	1.57541	1.61903	1.58125	1.1906	1.11288	1.19183	1.61261	1.06792	GOMF_CALCIUM_ION_BINDING
SLIT3	1.57628	1.74486	1.82143	1.43854	1.92934	0.860679	0.997584	1.5776	1.85016	1.78166	1.22117	0.944628	1.89175	GOMF_CALCIUM_ION_BINDING
DLK2	0.268793	0.272486	0.37241	0.3273	0.285567	0.394654	0.307936	0.380949	0.297971	0.38726	0.27951	0.294268	0.237449	GOMF_CALCIUM_ION_BINDING
SNCB	0.00806937	0	0.0422309	0.0036987	0.00456583	0.0533436	0.307936	0.0333341	0	0	0	0	0	GOMF_CALCIUM_ION_BINDING
BNIP2	0.305337	0.309493	0.322965	0.311274	0.291472	0.346309	0.434585	0.335407	0.323806	0.30978	0.309021	0.362346	0.317147	GOMF_CALCIUM_ION_BINDING
DST	1.68245	1.66109	1.77078	1.69389	1.76506	1.72404	1.72384	1.70801	1.8126	1.7458	1.80194	1.73627	1.79544	GOMF_CALCIUM_ION_BINDING
SPARC	0.494447	0.691799	0.3832	0.146744	0.450726	0.0431862	0.128406	0.0642911	0.7397	0.969679	0.326495	0.480258	0.907756	GOMF_CALCIUM_ION_BINDING
SPOCK1	1.53306	1.34571	1.31653	1.72218	1.62495	1.63227	1.61543	1.71193	1.42227	1.0869	2.01624	2.09515	1.34813	GOMF_CALCIUM_ION_BINDING
SPTA1	0.00806937	0.0130481	0.00990132	0.0036987	0.00908416	0.00750256	0.128406	0.00687466	0	0.00951151	0.0212654	0.00719653	0	GOMF_CALCIUM_ION_BINDING
SPTAN1	1.22749	1.15599	1.27854	1.22513	1.20246	1.21954	1.32832	1.17727	1.15621	1.14537	1.23787	1.11994	1.30473	GOMF_CALCIUM_ION_BINDING
TGM2	0.0982635	0.0890495	0.110557	0.137371	0.0981757	0.202069	0.227383	0.22275	0.049886	0.0748942	0.0913829	0.102893	0.0393773	GOMF_CALCIUM_ION_BINDING
TGM3	0.34757	0.386234	0.427086	0.37053	0.317647	0.494974	0.532517	0.660298	0.281699	0.272917	0.336652	0.271575	0.384462	GOMF_CALCIUM_ION_BINDING
THBD	0.0308319	0.0686573	0	0.00185329	0.00228892	0	0	0.00687466	0.00525449	0.0047818	0	0.00719653	0	GOMF_CALCIUM_ION_BINDING
THBS1	0.0563299	0.102936	0.046108	0.0474559	0.0223638	0.0257108	0	0.0203059	0.0728327	0.113584	0.0281287	0.0480379	0.0868758	GOMF_CALCIUM_ION_BINDING
THBS2	0.00249889	0.00304609	0.0263669	0.00553631	0.0157747	0.0112058	0	0.00687466	0.0403567	0.120925	0.381143	0.00719653	0.0517478	GOMF_CALCIUM_ION_BINDING
THBS3	0.34757	0.370024	0.358848	0.306715	0.385973	0.257745	0.434585	0.369263	0.369023	0.295408	0.14137	0.5591	0.507114	GOMF_CALCIUM_ION_BINDING
THBS4	0.0917189	0.129443	0.0448195	0.0748767	0.0498147	0.0431862	0	0.214372	0.0256589	0.0499095	0.0480906	0.0853665	0.204413	GOMF_CALCIUM_ION_BINDING
TKT	0.0746486	0.0695264	0.130077	0.0589572	0.101822	0.177633	0	0.0702262	0.0772801	0.120925	0.16684	0.0971289	0.108809	GOMF_CALCIUM_ION_BINDING
TLL1	0.102737	0.0342739	1.1597	0.0605757	0.0981757	0.187573	0.227383	0.0760814	0.238132	0.867885	1.07944	0.637663	0.204413	GOMF_CALCIUM_ION_BINDING
TLL2	0.378523	0.323746	0.587642	0.329915	0.429912	0.16488	0	0.269885	0.281699	0.447875	1.08245	0.534376	0.372974	GOMF_CALCIUM_ION_BINDING
CLEC3B	0.112517	0.14358	0.0182121	0.0573327	0.105437	0	0	0.0203059	0.0155765	0.0412513	0.0072048	0.151589	0.0393773	GOMF_CALCIUM_ION_BINDING
TNNC2	0.126318	0.114047	0.11277	0.116577	0.0944989	0.15174	0.128406	0.160394	0.115381	0.0583984	0.0854563	0.0971289	0.0979808	GOMF_CALCIUM_ION_BINDING
TNFAIP6	0.00312137	0.00405672	0.00568551	0.00185329	0.00228892	0.00376748	0	0	0.0155765	0.00951151	0	0.00719653	0.0135264	GOMF_CALCIUM_ION_BINDING
TNNC1	0.0886647	0.0806688	0.0958932	0.116577	0.0794724	0.115592	0	0.114995	0.0728327	0.0625815	0.102999	0.119739	0.0979808	GOMF_CALCIUM_ION_BINDING
C1S	0.131903	0.019915	0.475641	0.337665	0.161119	0.572381	0.307936	0.487733	0.292615	0.11727	0.213694	0.0732766	0.108809	GOMF_CALCIUM_ION_BINDING
TPD52	1.00975	0.897375	1.04496	1.07338	1.07925	1.09572	1.02664	1.02224	0.967418	0.861979	0.870613	1.17275	0.916169	GOMF_CALCIUM_ION_BINDING
TPM4	0.441363	0.416163	0.454058	0.491327	0.402635	0.552697	0.532517	0.501051	0.495568	0.505583	0.563452	0.401485	0.401145	GOMF_CALCIUM_ION_BINDING
TPO	0.0666619	0.0481732	0.0830864	0.0779918	0.0889247	0.0292626	0.128406	0.150708	0.0355125	0.032417	0.041538	0.0480379	0.0266442	GOMF_CALCIUM_ION_BINDING
HSP90B1	0.786435	0.97005	0.821086	0.690588	0.746752	0.965365	0.982294	0.817463	0.867958	0.98188	0.872565	0.810484	0.819513	GOMF_CALCIUM_ION_BINDING
TTN	0.520726	0.473557	0.492995	0.422663	0.527973	0.642388	0.434585	0.503231	0.386738	0.90233	0.787851	0.893048	0.536047	GOMF_CALCIUM_ION_BINDING
OC90	0.0129616	0.0110661	0.0383189	0.0110029	0.0201785	0.0185188	0.128406	0.00687466	0.0104462	0.0047818	0.041538	0.0280971	0.0266442	GOMF_CALCIUM_ION_BINDING
UMOD	0.00745395	0.0150212	0.00850059	0.00918836	0.00456583	0	0	0.0136422	0.0104462	0.0233992	0.014292	0.0142757	0	GOMF_CALCIUM_ION_BINDING
VIL1	0.390414	0.423526	0.336359	0.386074	0.364701	0.382279	0.227383	0.332194	0.369023	0.410293	0.36889	0.407205	0.401145	GOMF_CALCIUM_ION_BINDING
VLDLR	0.375631	0.420053	0.284592	0.340218	0.292644	0.253545	0.227383	0.302156	0.359887	0.343758	0.43237	0.485035	0.282721	GOMF_CALCIUM_ION_BINDING
VSNL1	1.21281	1.28625	1.26085	1.11479	1.24586	1.21241	1.17912	1.12391	1.26669	1.00387	1.08723	0.983251	1.40899	GOMF_CALCIUM_ION_BINDING
LRP8	0.776277	0.757968	0.88931	0.818843	0.86042	0.877055	1.04047	0.91275	1.00818	1.001	1.02125	0.875042	0.851607	GOMF_CALCIUM_ION_BINDING
CRELD1	0.628265	0.623511	0.633564	0.657961	0.605651	0.711574	0.532517	0.691	0.594784	0.622063	0.633006	0.618878	0.680905	GOMF_CALCIUM_ION_BINDING
COLEC11	0.0709398	0.0857166	0.0830864	0.0589572	0.0658837	0.0362802	0	0.0582737	0.0816824	0.0708286	0.0348851	0.0671031	0.0637756	GOMF_CALCIUM_ION_BINDING
PRRG4	0.038353	0.0518058	0.0486736	0.0304783	0.0394609	0.0761592	0	0.0203059	0.00525449	0.045602	0.0348851	0.0348463	0.0754792	GOMF_CALCIUM_ION_BINDING
PRRG3	0.102737	0.114047	0.143648	0.107972	0.121345	0.204439	0	0.130662	0.193105	0.17877	0.186192	0.0971289	0.129688	GOMF_CALCIUM_ION_BINDING
GNPTAB	0.93266	0.961673	0.942905	0.900094	1.03564	0.913176	0.932901	0.845051	1.00296	1.08215	1.04416	1.21895	0.900906	GOMF_CALCIUM_ION_BINDING
CRELD2	0.177929	0.138425	0.124742	0.202605	0.103633	0.143661	0	0.160394	0.0988583	0.128144	0.200161	0.108581	0.229422	GOMF_CALCIUM_ION_BINDING
EFHD2	0.0267275	0.0100716	0.307034	0.0322062	0.0698098	0.274153	0.574281	0.109645	0.287191	0.249197	0.480595	0.156678	0.21291	GOMF_CALCIUM_ION_BINDING
CALB1	0.295931	0.392469	0.063757	0.224192	0.133326	0.0917521	0.128406	0.0702262	0.103048	0.0829129	0.176624	0.146441	0.168655	GOMF_CALCIUM_ION_BINDING
CALB2	0.00436367	0.0130481	0.016838	0.00185329	0.00683087	0.0257108	0	0	0.049886	0.0541747	0.316095	0.0414922	0.0266442	GOMF_CALCIUM_ION_BINDING
NOX5	0.0190005	0.0189406	0.00709533	0.0164016	0.00683087	0.0148777	0	0.00687466	0.0155765	0.00951151	0.0281287	0.0608406	0.0135264	GOMF_CALCIUM_ION_BINDING
S100G	0.00991043	0.0130481	0.0154595	0.00553631	0.00908416	0.0148777	0	0.0203059	0.0355125	0.0047818	0.014292	0.00719653	0.0135264	GOMF_CALCIUM_ION_BINDING
FAT4	0.487773	0.941163	0.0819032	0.106521	0.243131	0.088678	0	0.0931875	0.281699	0.185095	0.186192	0.60288	0.349043	GOMF_CALCIUM_ION_BINDING
MCTP1	1.7277	1.72904	1.77707	1.41045	2.0763	1.03733	1.13763	1.10528	2.07904	2.20155	1.81034	1.19784	1.83836	GOMF_CALCIUM_ION_BINDING
EFCC1	0.144212	0.325676	0.0562808	0.0356416	0.0599273	0.0257108	0	0.0136422	0.0860405	0.106117	0.404659	0.0544864	0.0868758	GOMF_CALCIUM_ION_BINDING
LPCAT1	0.411807	0.401052	0.459555	0.431003	0.3745	0.457051	0.375861	0.520292	0.451151	0.474474	0.61926	0.426652	0.41721	GOMF_CALCIUM_ION_BINDING
SVEP1	0.853423	0.980938	0.614524	0.771228	0.755302	0.73657	0.532517	0.562127	0.67101	0.659438	0.323056	0.781469	0.59573	GOMF_CALCIUM_ION_BINDING
EFHC2	0.31757	0.281638	0.32092	0.339369	0.236526	0.106805	0	0.258572	0.328794	0.440963	0.275677	0.251713	0.51975	GOMF_CALCIUM_ION_BINDING
EDEM3	0.834948	0.853837	0.860499	0.861749	0.875046	0.855433	0.709968	0.862515	0.869389	0.838216	0.861714	0.869198	0.819513	GOMF_CALCIUM_ION_BINDING
SCUBE1	0.0767538	0.0571983	0.256986	0.0669899	0.233855	0.0327856	0	0.0760814	0.0545734	0.194414	0.0671752	0.0793636	0.330188	GOMF_CALCIUM_ION_BINDING
CUBN	0.086103	0.0948212	0.0924377	0.0733108	0.0981757	0.0566773	0	0.0760814	0.139043	0.0499095	0.0913829	0.102893	0.129688	GOMF_CALCIUM_ION_BINDING
EFHD1	0.0982635	0.0840405	0.107217	0.0810846	0.101822	0.0978359	0	0.0818586	0.157821	0.12455	0.130748	0.130617	0.139762	GOMF_CALCIUM_ION_BINDING
KCNIP4	3.16114	3.14208	3.05258	3.12955	3.07752	3.08999	3.09263	2.92512	2.75593	2.378	1.92205	3.25085	3.22863	GOMF_CALCIUM_ION_BINDING
EGFL8	0.196652	0.218072	0.216349	0.216363	0.210466	0.247167	0.227383	0.239037	0.2442	0.257248	0.271809	0.243507	0.237449	GOMF_CALCIUM_ION_BINDING
ACTN4	1.09159	1.0499	1.00072	1.03073	1.0232	1.03802	1.14838	0.960058	0.792225	0.908903	0.76848	1.09501	0.958982	GOMF_CALCIUM_ION_BINDING
CALR	0.398498	0.537153	0.498932	0.37053	0.393458	0.605522	0.764645	0.457395	0.548003	0.692875	0.643037	0.517075	0.592231	GOMF_CALCIUM_ION_BINDING
CALU	0.795358	0.871725	0.750906	0.797172	0.800082	0.794321	0.835585	0.802436	0.769461	0.804112	0.748204	0.964762	0.808977	GOMF_CALCIUM_ION_BINDING
PLA2G12A	0.259241	0.282702	0.275584	0.276348	0.287939	0.293828	0.375861	0.351124	0.289911	0.257248	0.239558	0.209038	0.186902	GOMF_CALCIUM_ION_BINDING
CANX	0.67966	0.722007	0.812578	0.719164	0.706273	0.877055	0.949997	0.827886	0.751101	0.869186	0.868651	0.779062	0.752083	GOMF_CALCIUM_ION_BINDING
CAPN1	0.466902	0.388739	0.516705	0.489525	0.504199	0.516234	0.574281	0.520292	0.548003	0.583682	0.667146	0.611841	0.540027	GOMF_CALCIUM_ION_BINDING
CAPN2	0.349816	0.39821	0.387911	0.422663	0.26111	0.483941	0.532517	0.419535	0.432028	0.352387	0.487743	0.251713	0.452534	GOMF_CALCIUM_ION_BINDING
CAPNS1	0.19265	0.0948212	0.204898	0.202605	0.233855	0.103836	0	0.114995	0.222582	0.229808	0.231107	0.181263	0.25307	GOMF_CALCIUM_ION_BINDING
CAPS	0.127721	0.11717	0.110557	0.1687	0.124802	0.13265	0.128406	0.201493	0.119415	0.128144	0.16684	0.125212	0.139762	GOMF_CALCIUM_ION_BINDING
DYSF	1.11181	1.04478	1.06339	1.01018	1.09687	0.890894	0.896548	0.848011	1.21928	1.16257	1.26829	1.09907	1.17468	GOMF_CALCIUM_ION_BINDING
PITPNM3	0.606029	0.583407	0.65276	0.728981	0.576225	0.62748	0.574281	0.695214	0.500605	0.680009	0.708854	0.776642	0.669293	GOMF_CALCIUM_ION_BINDING
AIF1L	0.00745395	0.00607096	0.00285206	0.0036987	0.00228892	0.00750256	0	0	0.0155765	0.0141903	0.0072048	0.0142757	0	GOMF_CALCIUM_ION_BINDING
CALN1	1.47361	1.6752	1.08686	1.08008	1.83271	1.20207	0.966446	1.08354	1.55419	1.8568	1.57751	2.04978	1.61399	GOMF_CALCIUM_ION_BINDING
ESYT3	0.428007	0.311487	0.408499	0.477941	0.357708	0.272136	0.375861	0.454971	0.352907	0.412158	0.349836	0.32964	0.289828	GOMF_CALCIUM_ION_BINDING
HMCN1	0.241645	0.270851	0.256986	0.182338	0.3745	0.21379	0.227383	0.179142	0.895712	0.358748	1.04481	0.362346	0.390095	GOMF_CALCIUM_ION_BINDING
NCALD	1.59806	1.44067	1.82758	1.58032	1.42268	1.68863	1.69164	0.907638	1.84882	1.23546	1.52508	1.07958	0.981061	GOMF_CALCIUM_ION_BINDING
REG4	0.00436367	0.0090749	0.00142837	0.00553631	0.00683087	0.00376748	0	0.00687466	0	0.0047818	0	0.0142757	0.0135264	GOMF_CALCIUM_ION_BINDING
SPARCL1	1.61781	1.45182	1.43156	1.62425	1.70964	1.6483	1.63317	1.32698	1.64374	1.36937	1.10011	1.43748	1.43245	GOMF_CALCIUM_ION_BINDING
MEX3B	0.0440512	0.04451	0.0486736	0.0199638	0.0559105	0.0221297	0	0.0136422	0.0306136	0.0583984	0.0733548	0.0793636	0.0868758	GOMF_CALCIUM_ION_BINDING
LTBP4	0.593272	0.619124	0.434514	0.571023	0.545968	0.38851	0.532517	0.822706	0.388903	0.666749	0.534732	0.792139	0.54788	GOMF_CALCIUM_ION_BINDING
EFCAB2	1.18586	1.2585	1.1785	1.12284	1.20917	1.09115	1.09176	1.16984	1.17885	1.09004	1.14398	1.0103	1.20656	GOMF_CALCIUM_ION_BINDING
RAB11FIP4	1.18018	1.10773	1.29422	1.26353	1.13616	1.1804	1.22595	1.18864	1.17675	1.33408	1.2281	1.02766	1.32987	GOMF_CALCIUM_ION_BINDING
EFCAB7	0.884181	0.912467	0.870445	0.90774	0.869192	0.943946	1.01235	0.93181	0.893691	0.863956	0.834935	0.890254	0.893946	GOMF_CALCIUM_ION_BINDING
FBN3	0.0997599	0.0832	0.100458	0.110859	0.129937	0.0729723	0.128406	0.104228	0.0988583	0.249197	0.17176	0.0793636	0.195746	GOMF_CALCIUM_ION_BINDING
DOC2B	0.118281	0.173288	0.0396268	0.0637946	0.0639073	0.0257108	0	0.0521718	0.0545734	0.314467	0.108692	0.0544864	0.442731	GOMF_CALCIUM_ION_BINDING
CASR	0.0279041	0.0169853	0.362589	0.0407443	0.0559105	0.276161	0.128406	0.0203059	0.0451475	0.032417	0.130748	0.00719653	0.0266442	GOMF_CALCIUM_ION_BINDING
PLA2G12B	0.0568799	0.0352145	0.0409308	0.0390501	0.0518561	0.0599856	0	0.0268689	0.0403567	0.0412513	0.0480906	0.0212414	0.0637756	GOMF_CALCIUM_ION_BINDING
ADGRE3	0.123027	0.136941	0.0819032	0.131922	0.0944989	0.109753	0.128406	0.0760814	0.131298	0.078922	0.108692	0.114196	0.108809	GOMF_CALCIUM_ION_BINDING
USP32	1.4074	1.41424	1.3939	1.41218	1.42604	1.30653	1.31406	1.35875	1.3812	1.37285	1.30291	1.42238	1.39759	GOMF_CALCIUM_ION_BINDING
CAPS2	0.690527	0.395759	0.811917	0.808576	0.624579	0.756244	0.896548	0.372214	0.225737	0.464689	0.390112	0.595576	0.44766	GOMF_CALCIUM_ION_BINDING
PLCD4	0.597249	0.641325	0.51233	0.473594	0.624579	0.526486	0.574281	0.528577	0.640656	0.647694	0.59779	0.60288	0.555594	GOMF_CALCIUM_ION_BINDING
REPS1	0.997699	1.0537	1.06315	1.00064	0.985498	1.01853	0.896548	1.06004	1.04687	0.964492	0.962843	0.962395	1.02342	GOMF_CALCIUM_ION_BINDING
NKD1	0.00806937	0.00807589	0.0330474	0.0036987	0.0309965	0.0148777	0	0	0.131298	0.597261	0.290813	0.0414922	0.0517478	GOMF_CALCIUM_ION_BINDING
NKD2	0.073063	0.0509005	0.25301	0.113727	0.128232	0.0599856	0.128406	0.243015	0.186274	0.321404	0.102999	0.114196	0.0979808	GOMF_CALCIUM_ION_BINDING
SCIN	0.213452	0.237961	0.21022	0.210684	0.19169	0.127038	0.227383	0.254735	0.259008	0.155877	0.16684	0.161708	0.260674	GOMF_CALCIUM_ION_BINDING
SLC25A12	1.24815	1.29377	1.18322	1.22091	1.26435	1.20279	1.24336	1.1656	1.28736	1.25966	1.26711	1.32976	1.30131	GOMF_CALCIUM_ION_BINDING
PCDHGB4	0.0177994	0.0218571	0.016838	0.0110029	0.013556	0.0327856	0	0.0268689	0.0256589	0.0233992	0.0072048	0.0414922	0.0393773	GOMF_CALCIUM_ION_BINDING
DCHS1	0.145558	0.110901	0.291959	0.172462	0.165844	0.236324	0.307936	0.169869	0.323806	0.272917	0.312572	0.146441	0.367114	GOMF_CALCIUM_ION_BINDING
CBL	0.889465	0.850831	0.951628	0.935757	0.876878	0.905248	0.877162	0.899854	0.82507	0.890118	0.808657	0.860281	0.916169	GOMF_CALCIUM_ION_BINDING
CBLB	0.713179	0.702643	0.829005	0.790905	0.668576	0.947804	0.856871	0.720994	0.822691	0.757962	0.728296	0.702732	0.771112	GOMF_CALCIUM_ION_BINDING
ACTN1	1.43846	1.43848	1.22768	1.41562	1.4008	1.21863	1.24336	1.2118	1.30448	1.31843	0.970686	1.48559	1.25423	GOMF_CALCIUM_ION_BINDING
MATN4	0.212685	0.204288	0.0771378	0.137371	0.159532	0.112682	0.227383	0.0702262	0.0728327	0.0667246	0.0348851	0.0912875	0.108809	GOMF_CALCIUM_ION_BINDING
ACTN2	0.618422	0.609716	0.5637	0.591003	0.689244	0.651769	0.375861	0.58614	0.550987	0.866579	0.492444	0.660453	0.680905	GOMF_CALCIUM_ION_BINDING
CDK5R1	0.117804	0.110111	0.0649906	0.079541	0.0309965	0.143661	0.128406	0.0760814	0.0355125	0.0748942	0.014292	0.0793636	0.119374	GOMF_CALCIUM_ION_BINDING
PROZ	0.440455	0.436771	0.408499	0.38531	0.442519	0.369541	0.486306	0.335407	0.433979	0.471237	0.381143	0.415646	0.471499	GOMF_CALCIUM_ION_BINDING
ACTN3	0.0507917	0.036153	0.0524939	0.044113	0.0559105	0.0327856	0	0.0760814	0.0306136	0.0188192	0.041538	0.0544864	0.0754792	GOMF_CALCIUM_ION_BINDING
BAIAP3	0.181244	0.174654	0.283103	0.360119	0.231168	0.206795	0.227383	0.90592	0.165111	0.540193	0.42424	0.235143	0.186902	GOMF_CALCIUM_ION_BINDING
UMODL1	0.073063	0.0642857	0.0486736	0.076437	0.0698098	0.0431862	0	0.0459829	0.0256589	0.0583984	0.0609064	0.0608406	0.0637756	GOMF_CALCIUM_ION_BINDING
PLCZ1	0.0912113	0.0832	0.0330474	0.0540653	0.0267016	0.0112058	0	0.0136422	0.0451475	0.381306	0.37506	0.0414922	0.0517478	GOMF_CALCIUM_ION_BINDING
RHOT2	0.952117	0.955056	0.913193	0.901727	0.915903	0.924127	1.02664	0.886563	0.867241	0.892588	0.95162	0.941318	1.04002	GOMF_CALCIUM_ION_BINDING
EFCAB11	0.289223	0.291123	0.404007	0.334237	0.346486	0.422704	0.532517	0.546661	0.437854	0.350246	0.492444	0.398596	0.25307	GOMF_CALCIUM_ION_BINDING
EFCAB12	0.127254	0.164308	0.116068	0.0826228	0.140028	0.157044	0.128406	0.160394	0.157821	0.11727	0.114312	0.14123	0.0754792	GOMF_CALCIUM_ION_BINDING
FER1L5	0.859006	0.88214	0.851329	0.855318	0.83265	0.926375	0.997584	0.922799	0.937339	0.861318	0.964423	0.960809	0.955951	GOMF_CALCIUM_ION_BINDING
MCFD2	0.0585256	0.127168	0.0783341	0.0669899	0.0559105	0.100846	0.307936	0.0459829	0.103048	0.175573	0.114312	0.0544864	0.139762	GOMF_CALCIUM_ION_BINDING
RGN	0.109119	0.102936	0.0993214	0.0701618	0.0678512	0.0362802	0.128406	0.0268689	0.0860405	0.0985193	0.136091	0.0348463	0.119374	GOMF_CALCIUM_ION_BINDING
REPS2	1.20225	1.25221	1.15592	1.14054	1.24729	1.25481	1.1889	1.12024	1.1799	1.14053	1.22767	1.2611	1.08293	GOMF_CALCIUM_ION_BINDING
DNER	0.591831	0.524853	0.767837	0.692854	0.789778	0.69965	0.709968	0.578891	0.644268	0.476083	0.755919	0.992946	0.663369	GOMF_CALCIUM_ION_BINDING
MYL10	0.0153872	0.00101774	0.00990132	0.113727	0.00683087	0.0362802	0	0.1408	0	0	0	0	0	GOMF_CALCIUM_ION_BINDING
SLIT2	1.46477	1.48311	1.30293	1.13075	0.742206	0.69965	0.789602	0.552525	0.952344	1.16914	1.44714	1.02561	1.70392	GOMF_CALCIUM_ION_BINDING
NRXN1	2.52959	2.47687	2.49158	2.5665	2.5115	2.63964	2.59497	2.49425	2.64995	2.75809	2.66485	2.4517	2.48943	GOMF_CALCIUM_ION_BINDING
OTOF	0.146006	0.366095	0.0901187	0.0573327	0.0619219	0.135429	0.128406	0.0521718	0.0545734	0.149108	0.0733548	0.0732766	0.108809	GOMF_CALCIUM_ION_BINDING
PGS1	0.406188	0.381603	0.436613	0.412725	0.432463	0.386961	0.434585	0.419535	0.384563	0.423185	0.407511	0.440029	0.384462	GOMF_CALCIUM_ION_BINDING
PITPNM1	0.0159915	0.0100716	0.129015	0.0181863	0.0288543	0.170026	0.227383	0.120281	0.139043	0.135245	0.235353	0.0912875	0.0979808	GOMF_CALCIUM_ION_BINDING
CELSR1	0.237676	0.219304	0.174395	0.289896	0.200457	0.124205	0.128406	0.419535	0.165111	0.12455	0.226819	0.532251	0.21291	GOMF_CALCIUM_ION_BINDING
GUCA1C	0.0159915	0.0247542	0.00850059	0.01281	0.0201785	0.0185188	0	0.0203059	0.0104462	0.0047818	0.014292	0.0142757	0	GOMF_CALCIUM_ION_BINDING
RAPGEF2	1.70444	1.71995	1.70307	1.70524	1.75975	1.74106	1.75645	1.69674	1.63403	1.63195	1.44454	1.58577	1.61165	GOMF_CALCIUM_ION_BINDING
EDEM1	0.243079	0.247862	0.289762	0.258285	0.279581	0.257745	0.307936	0.298687	0.278927	0.267756	0.287078	0.263739	0.378756	GOMF_CALCIUM_ION_BINDING
RAB11FIP3	1.00152	0.978804	0.986347	1.04419	1.00838	0.981456	1.10369	0.973521	0.931808	1.01096	0.940099	1.02698	1.03371	GOMF_CALCIUM_ION_BINDING
CLSTN3	1.0165	1.01354	1.08451	1.0309	0.974443	1.12307	1.14838	0.980824	1.0363	1.08215	1.09255	0.936306	1.1029	GOMF_CALCIUM_ION_BINDING
ADGRE5	0.0757025	0.0823579	0.079527	0.0826228	0.0832781	0.085582	0	0.273591	0.0860405	0.0748942	0.0854563	0.0912875	0.0517478	GOMF_CALCIUM_ION_BINDING
SPOCK2	0.739072	0.603921	0.942579	0.858159	0.796796	0.966184	1.01235	0.926097	0.867241	1.07005	1.0036	0.737289	0.890424	GOMF_CALCIUM_ION_BINDING
EFCAB14	0.393463	0.478325	0.412944	0.392892	0.394384	0.419835	0.375861	0.369263	0.464052	0.437465	0.532606	0.530115	0.507114	GOMF_CALCIUM_ION_BINDING
MELK	0.108143	0.0980852	0.103851	0.0932404	0.0737007	0.0697619	0.128406	0.125502	0.0946276	0.09467	0.0972297	0.0732766	0.129688	GOMF_CALCIUM_ION_BINDING
C2CD5	1.21963	1.25472	1.24657	1.22579	1.24364	1.32768	1.20782	1.2358	1.25685	1.23853	1.26554	1.28659	1.18736	GOMF_CALCIUM_ION_BINDING
CDH1	0.118281	0.106937	0.103851	0.0947363	0.0870506	0.13265	0.128406	0.130662	0.123412	0.102335	0.11986	0.119739	0.0868758	GOMF_CALCIUM_ION_BINDING
